# Supplementary material for: The retention benefits of cumulative versus non-cumulative midterms in introductory biology may depend on students’ reasoning skills
Source: PLoS One. 2021 Apr 22;16(4):e0250143. doi: 10.1371/journal.pone.0250143 (PMC8062001; doi:10.1371/journal.pone.0250143)
Supplement: S1 Dataset — (CSV) [file pone.0250143.s016.csv]

Student	Cumulative	Class	STEM	Female	Writing	Reading	Homework	Attendance	Final Exam	LCTSR	Midterm1	Midterm 2	Midterm 3	Midterm 4	Midterm 5	Midterm 6	Midterm 7	Midterm1_shared	Midterm2_shared	Midterm3_shared	Midterm4_shared	Midterm5_shared	Midterm6_shared	Midterm7_shared	Chemistry_Midterms	Energy_Midterms	Cell Cycle_Midterms	Central Dogma_Midterms	Genetics_Midterms	Evolution_Midterms	Ecology_Midterms	Chemistry_Final	Energy_Final	Cell Cycle_Final	Central Dogma_Final	Genetics_Final	Evolution_Final	Ecology_Final	modified Final Exam (only 24 questions)	Chemistry_ModFinal	Energy_ModFinal	Cell Cycle_ModFinal	Central Dogma_ModFinal	Genetics_ModFinal	Evolution_ModFinal	Ecology_ModFinal	Retention Exam	Chemistry_Retention	Energy_Retention
1	1			1	96.66666667	80.95238095	87.42105263	97.43589744	69.5	19	50	58.33333333	75	75	66.66666667		50	50	75	87.5	87.5	57.14285714		85.71428571	50	83.33333333	85.71428571	83.33333333	50		80	80	40	80	40	57.14285714	50	60
3	1	Freshman	0	0	61.66666667	85.71428571	84.10526316	80.76923077	66.16666667	10	25	66.66666667	75	100	100	100	91.66666667	25	62.5	75	100	100	100	85.71428571	25	66.66666667	85.71428571	100	100	100	100	40	20	60	60	71.42857143	83.33333333	100
4	1	Sophomore	0	1	81.66666667	69.04761905	36.84210526	91.02564103	98.33333333	22	75	100	100	75		83.33333333	75	75	100	100	75		85.71428571	85.71428571	75	100	100	83.33333333		83.33333333	100	100	100	100	80	100	83.33333333	80
6	1	Freshman	1	1	99.16666667	90.47619048	98.63157895	100	71.83333333	12	66.66666667	83.33333333	66.66666667	50	58.33333333	66.66666667	75	66.66666667	75	75	62.5	57.14285714	85.71428571	85.71428571	50	66.66666667	85.71428571	66.66666667	66.66666667	83.33333333	100	80	100	20	20	71.42857143	83.33333333	60
7	1	Sophomore	1	0	85	97.61904762	94.84210526	97.43589744	76.33333333	20	50	75	91.66666667	83.33333333	66.66666667	83.33333333	66.66666667	50	75	87.5	100	57.14285714	85.71428571	85.71428571	50	66.66666667	85.71428571	100	66.66666667	100	100	80	60	80	80	57.14285714	66.66666667	100
8	1	Freshman	0	1	85	88.0952381	94.21052632	102.5641026	92.83333333	18	66.66666667	75	66.66666667		66.66666667	91.66666667	75	66.66666667	87.5	75		71.42857143	100	71.42857143	75	83.33333333	85.71428571		66.66666667	100	80	100	100	100	60	100	100	60
9	1	Junior	1	0	90	100	60.10526316	79.48717949	66.83333333	17	66.66666667	75	66.66666667	33.33333333	66.66666667	58.33333333	75	66.66666667	87.5	62.5	25	57.14285714	85.71428571	71.42857143	50	83.33333333	57.14285714	33.33333333	50	100	80	80	60	60	20	42.85714286	50	80
10	1	Freshman	0	0	85.83333333	100	96.42105263	97.43589744	55.83333333	13	25	66.66666667	33.33333333	33.33333333	33.33333333	66.66666667	58.33333333	25	62.5	37.5	50	42.85714286	57.14285714	71.42857143	0	50	42.85714286	66.66666667	33.33333333	50	80	40	60	0	60	57.14285714	50	80
12	1	Freshman	0	1	100	100	99.15789474	102.5641026	76.66666667	16	75	58.33333333	75	75	41.66666667	41.66666667	58.33333333	75	50	87.5	87.5	57.14285714	57.14285714	85.71428571	87.5	50	100	83.33333333	66.66666667	66.66666667	100	40	60	80	80	71.42857143	50	100
13	1	Junior	1	1	98.33333333	95.23809524	93.89473684	94.87179487	79.5	18	83.33333333	83.33333333	83.33333333	75	66.66666667	66.66666667	66.66666667	83.33333333	75	87.5	87.5	71.42857143	71.42857143	85.71428571	87.5	83.33333333	85.71428571	83.33333333	66.66666667	66.66666667	80	100	80	60	60	71.42857143	66.66666667	80	66.66666667	100	100	66.66666667	50	66.66666667	50	50	62.5	100	100
14	1	Freshman	0	1	95	95.23809524	98.47368421	100	66.33333333	16	50	83.33333333	75	66.66666667	58.33333333	83.33333333	83.33333333	50	87.5	87.5	62.5	71.42857143	85.71428571	71.42857143	62.5	83.33333333	85.71428571	50	66.66666667	83.33333333	80	80	40	40	60	57.14285714	50	80
15	1	Junior	0	1	100	100	99.89473684	102.5641026	98.5	23	83.33333333	91.66666667	100	100	75	83.33333333	91.66666667	83.33333333	100	100	100	85.71428571	85.71428571	85.71428571	75	100	100	100	83.33333333	83.33333333	100	100	100	100	80	100	100	100	95.83	100	100	100	75	100	100	100	70.83333333	100	100
16	1			0	100	88.0952381	78.68421053	94.87179487	84.16666667	22	66.66666667	75	100	75	75	91.66666667	83.33333333	66.66666667	75	100	87.5	71.42857143	85.71428571	71.42857143	50	66.66666667	100	83.33333333	83.33333333	100	80	80	100	100	80	57.14285714	83.33333333	100
17	1	Freshman	0	0	81.66666667	97.61904762	99.89473684	100	90.16666667	24	58.33333333	91.66666667	66.66666667	100	91.66666667	100	91.66666667	58.33333333	87.5	75	100	100	100	85.71428571	75	83.33333333	85.71428571	100	100	100	100	80	80	60	80	85.71428571	83.33333333	100
18	1	Freshman	0	1	86	100	97.36842105	100	53.5	14	66.66666667	75	58.33333333	58.33333333	50	66.66666667	50	66.66666667	75	62.5	62.5	57.14285714	71.42857143	71.42857143	75	83.33333333	57.14285714	50	50	83.33333333	80	40	60	60	40	42.85714286	66.66666667	40
19	1	Freshman	0	0	96	100	99.89473684	100	99	23	83.33333333	100	83.33333333	100	83.33333333	83.33333333	83.33333333	83.33333333	100	87.5	100	71.42857143	85.71428571	85.71428571	87.5	100	100	100	83.33333333	100	100	100	100	100	100	100	83.33333333	100
20	1	Freshman	0	1	100	100	100	100	80.83333333	21	91.66666667	50	66.66666667	50	58.33333333	75	66.66666667	91.66666667	50	75	62.5	42.85714286	57.14285714	71.42857143	100	33.33333333	85.71428571	50	33.33333333	66.66666667	60	100	40	80	80	85.71428571	66.66666667	100	87.5	100	33.33333333	100	100	100	100	100	45.83333333	100	0
21	1			0	91.66666667	95.23809524	93.26315789	101.2820513	65.66666667	23	58.33333333	50	58.33333333	50	58.33333333	75	75	58.33333333	62.5	75	50	71.42857143	71.42857143	71.42857143	50	50	85.71428571	33.33333333	66.66666667	83.33333333	80	40	60	20	40	42.85714286	33.33333333	100
22	1	Freshman	1	1	100	100	99.10526316	100	98.33333333	23	100	100	91.66666667	100	91.66666667	100	91.66666667	100	100	87.5	100	100	100	85.71428571	100	100	100	100	100	100	100	100	100	100	100	100	100	100
23	1	Freshman	1	0	93.33333333	59.52380952	56.73684211	100	90.16666667	21	75	75	91.66666667	91.66666667	91.66666667	75	83.33333333	75	87.5	100	87.5	100	85.71428571	85.71428571	62.5	83.33333333	100	83.33333333	100	83.33333333	100	100	100	100	60	100	83.33333333	80
24	1	Freshman	0	0	96.66666667	100	99.36842105	100	96.16666667	23	83.33333333	100	100	75	91.66666667	83.33333333	58.33333333	83.33333333	100	100	87.5	85.71428571	71.42857143	71.42857143	87.5	100	100	83.33333333	83.33333333	83.33333333	80	80	100	100	100	71.42857143	100	100	100	100	100	100	100	100	100	100	83.33333333	100	100
25	1	Sophomore	1	0	78.33333333	85.71428571	89.10526316	102.5641026	86.33333333	24	75	66.66666667	75	83.33333333	41.66666667	91.66666667	83.33333333	75	62.5	87.5	87.5	28.57142857	85.71428571	85.71428571	75	66.66666667	85.71428571	83.33333333	33.33333333	100	100	100	60	100	40	85.71428571	100	100
26	1	Senior	0	0	92	95.23809524	83.42105263	97.43589744	84	22	66.66666667	83.33333333	50	91.66666667	83.33333333	91.66666667	83.33333333	66.66666667	87.5	75	100	100	85.71428571	71.42857143	75	83.33333333	85.71428571	100	100	83.33333333	80	100	60	100	100	85.71428571	83.33333333	60
27	1	Freshman	0	0	99.16666667	100	99.89473684	100	95.66666667	20	91.66666667	83.33333333	75	83.33333333	75	66.66666667	50	91.66666667	75	87.5	75	71.42857143	71.42857143	42.85714286	87.5	66.66666667	85.71428571	66.66666667	66.66666667	83.33333333	40	100	100	100	100	85.71428571	100	100
28	1	Freshman	0	0	75	90.47619048	93	97.43589744	63.5	17	66.66666667	66.66666667	91.66666667	41.66666667	50	58.33333333	75	66.66666667	75	100	37.5	42.85714286	57.14285714	71.42857143	50	83.33333333	100	33.33333333	33.33333333	66.66666667	80	100	20	80	0	57.14285714	66.66666667	80
29	1	Freshman	0	0	85.83333333	100	87.89473684	100	80.66666667	21	75	66.66666667	66.66666667	83.33333333	75	66.66666667	91.66666667	75	75	87.5	87.5	85.71428571	71.42857143	100	75	66.66666667	100	83.33333333	83.33333333	83.33333333	100	100	60	80	40	85.71428571	50	100
30	1			0	96.66666667	90.47619048	74.78947368	100	95	23	91.66666667	100	91.66666667	100		83.33333333	100	91.66666667	100	100	100		85.71428571	100	87.5	100	100	100		100	100	80	100	100	100	100	83.33333333	100
31	1	Sophomore	0	1	98	100	97.94736842	100	65.33333333	13	91.66666667	50	66.66666667	75	58.33333333	58.33333333	66.66666667	91.66666667	62.5	75	75	57.14285714	57.14285714	71.42857143	100	50	71.42857143	83.33333333	50	66.66666667	80	80	40	80	20	28.57142857	50	80
32	1	Senior	0	0	100	92.85714286	100	100	92.5	23	75	100	66.66666667	91.66666667	91.66666667	75	75	75	100	87.5	87.5	85.71428571	85.71428571	85.71428571	62.5	100	100	100	83.33333333	83.33333333	100	80	80	100	80	85.71428571	100	100
33	1	Freshman	0	0	96.66666667	100	97.05263158	100	81.16666667	22	75	50	41.66666667	66.66666667	58.33333333	66.66666667	50	75	37.5	50	75	57.14285714	71.42857143	57.14285714	75	33.33333333	57.14285714	83.33333333	66.66666667	83.33333333	60	60	100	60	80	57.14285714	83.33333333	80
34	1	Freshman	0	1	91.66666667	78.57142857	97.36842105	100	66.66666667	23	58.33333333	50	66.66666667	83.33333333	50	75	75	58.33333333	50	75	100	57.14285714	57.14285714	71.42857143	50	50	85.71428571	100	50	66.66666667	80	80	80	100	40	14.28571429	66.66666667	80
35	1	Freshman	0	1	100	47.61904762	97.15789474	100	80.16666667	21	50	58.33333333	75	83.33333333	58.33333333	83.33333333	66.66666667	50	75	75	100	57.14285714	85.71428571	85.71428571	25	66.66666667	71.42857143	100	50	83.33333333	100	60	60	80	80	85.71428571	83.33333333	100
37	1	Sophomore	0	1	88	54.76190476	47.26315789	60.25641026	81.83333333	24	66.66666667	75	83.33333333		58.33333333	83.33333333	75	66.66666667	62.5	75		57.14285714	85.71428571	85.71428571	62.5	50	85.71428571		66.66666667	100	100	100	40	80	20	71.42857143	100	100
38	1	Freshman	0	1	98	95.23809524	96.63157895	100	75.16666667	12	75	50		50	33.33333333	75	75	75	37.5		62.5	57.14285714	71.42857143	85.71428571	62.5	16.66666667		66.66666667	50	83.33333333	100	60	100	80	80	57.14285714	50	100
39	1	Freshman	0	0	85	100	93.57894737	100	70.33333333	17	33.33333333	25	83.33333333	50	41.66666667	66.66666667	91.66666667	33.33333333	25	100	37.5	28.57142857	71.42857143	85.71428571	25	16.66666667	100	33.33333333	33.33333333	83.33333333	100	40	20	80	60	85.71428571	66.66666667	80
40	1	Freshman	0	1	100	90.47619048	97.42105263	100	55.16666667	10	75	66.66666667	50	41.66666667	50	58.33333333	33.33333333	75	75	62.5	50	57.14285714	57.14285714	57.14285714	75	83.33333333	71.42857143	50	50	50	60	80	20	40	40	28.57142857	16.66666667	80
41	1	Junior	0	0	98	100	97.26315789	100	76.66666667	22	83.33333333	100	58.33333333	100	58.33333333	75	41.66666667	83.33333333	100	75	100	57.14285714	100	57.14285714	75	100	85.71428571	100	50	100	80	60	60	100	40	42.85714286	100	60
42	1	Freshman	0	1	68.33333333	92.85714286	95.68421053	94.87179487	59.16666667	15	50	58.33333333	58.33333333	58.33333333	33.33333333	75		50	62.5	87.5	62.5	42.85714286	71.42857143		50	50	85.71428571	83.33333333	33.33333333	83.33333333		100	40	60	20	0	50	80
43	1			1	98.33333333	95.23809524	95.47368421	100	82.83333333	22	58.33333333	66.66666667	91.66666667	100	83.33333333	75	75	58.33333333	75	100	100	85.71428571	100	85.71428571	50	66.66666667	100	100	83.33333333	100	100	100	40	100	60	85.71428571	100	80
45	1	Sophomore	0	0	96.66666667	90.47619048	76.31578947	94.87179487	91.66666667	19	91.66666667	75	75	58.33333333	75	83.33333333	50	91.66666667	87.5	62.5	75	85.71428571	100	42.85714286	87.5	83.33333333	71.42857143	66.66666667	83.33333333	100	60	80	100	100	100	85.71428571	100	80
46	1			0	100	95.23809524	96.31578947	100	89.5	22	83.33333333	83.33333333	58.33333333	75	66.66666667	75	66.66666667	83.33333333	87.5	75	87.5	57.14285714	85.71428571	71.42857143	75	83.33333333	71.42857143	83.33333333	50	83.33333333	80	100	80	100	80	85.71428571	83.33333333	100
47	1	Freshman	1	0	93.33333333	100	93.21052632	100	91.16666667	16	91.66666667	91.66666667	100	100	66.66666667	91.66666667	75	91.66666667	100	100	100	85.71428571	100	85.71428571	87.5	100	100	100	83.33333333	100	100	100	60	100	80	85.71428571	83.33333333	100	87.5	100	66.66666667	100	75	66.66666667	100	100	78.94736842	100	66.66666667
48	1	Junior	0	1	90	100	95.05263158	97.43589744	80.83333333	7	58.33333333	58.33333333	75	75	66.66666667	66.66666667	75	58.33333333	50	87.5	87.5	57.14285714	85.71428571	85.71428571	50	50	85.71428571	83.33333333	50	100	100	60	80	100	60	100	66.66666667	80
49	1	Freshman	1	0	93.33333333	95.23809524	99.78947368	100	82.16666667	23	58.33333333	83.33333333	66.66666667	75	83.33333333	100	75	58.33333333	87.5	75	100	85.71428571	100	71.42857143	50	83.33333333	71.42857143	100	83.33333333	100	80	60	80	80	100	100	83.33333333	100	95.83	100	100	100	100	100	100	100	37.5	0	0
50	1	Freshman	0	1	82.5	85.71428571	84.10526316	100	93.5	16	91.66666667	100	91.66666667	91.66666667	83.33333333	91.66666667	66.66666667	91.66666667	100	87.5	100	85.71428571	100	71.42857143	100	100	100	100	83.33333333	100	80	80	100	100	100	85.71428571	100	80	91.66666667	100	100	100	100	100	100	50	87.5	100	100
51	1	Freshman	1	1	98.33333333	28.57142857	25.89473684	82.05128205	89.25	22		75	91.66666667	66.66666667	66.66666667	100	91.66666667		75	100	75	85.71428571	100	85.71428571		66.66666667	100	66.66666667	83.33333333	100	100	80	80	100	80	85.71428571	83.33333333	80	83.33	50	66.66666667	100	75	100	100	100	70.83333333	100	66.66666667
53	1	Freshman	1	0	92	95.23809524	98.42105263	100	94	24	91.66666667	100	91.66666667	100	83.33333333	91.66666667	75	91.66666667	100	100	100	71.42857143	85.71428571	85.71428571	87.5	100	100	100	83.33333333	100	100	100	100	100	100	71.42857143	66.66666667	100
54	1	Sophomore	1	0	98	95.23809524	96.21052632	100	91.83333333	21	75	91.66666667	91.66666667	91.66666667	100	100	66.66666667	75	87.5	87.5	100	100	100	71.42857143	75	83.33333333	85.71428571	100	100	100	80	100	60	100	80	100	66.66666667	100
55	1			0	100	100	97.36842105	102.5641026	94.75	20	83.33333333	100	100	91.66666667	83.33333333	91.66666667	83.33333333	83.33333333	100	100	100	71.42857143	100	85.71428571	75	100	100	100	66.66666667	100	100	100	100	100	60	100	100	100	83.33333333	100	100	100	50	100	100	100	83.33333333	50	100
56	1	Sophomore	1	0	31.66666667	95.23809524	65.78947368	100	77.33333333	20	75	66.66666667	58.33333333	75	75	75	66.66666667	75	62.5	50	75	71.42857143	71.42857143	71.42857143	62.5	50	57.14285714	66.66666667	66.66666667	83.33333333	60	80	20	100	60	100	83.33333333	60
57	1	Sophomore	1	0	98.33333333	85.71428571	99.47368421	100	96.66666667	22	100	91.66666667	75	91.66666667	91.66666667	91.66666667	100	100	87.5	100	87.5	85.71428571	100	100	100	100	100	100	100	100	100	100	100	100	80	100	100	100	91.67	100	100	100	75	100	100	100	83.33333333	100	33.33333333
58	1	Freshman	0	1	100	100	99.05263158	100	61.83333333	12	83.33333333	58.33333333	75	66.66666667	91.66666667	83.33333333	58.33333333	83.33333333	62.5	87.5	75	85.71428571	100	71.42857143	87.5	66.66666667	85.71428571	66.66666667	83.33333333	100	80	60	40	60	20	42.85714286	66.66666667	80
60	1	Sophomore	0	1	100	64.28571429	96.84210526	92.30769231	96.16666667	20	91.66666667	100	83.33333333	75	83.33333333	83.33333333	75	91.66666667	100	87.5	75	85.71428571	85.71428571	85.71428571	100	100	85.71428571	66.66666667	83.33333333	83.33333333	100	100	100	100	100	100	83.33333333	100	100	100	100	100	100	100	100	100	87.5	100	100
61	1	Freshman	1	0	83.33333333	80.95238095	81.57894737	94.87179487	64	17	66.66666667	58.33333333	75	50	50	58.33333333	50	66.66666667	75	87.5	50	57.14285714	71.42857143	71.42857143	62.5	66.66666667	100	50	50	83.33333333	80	60	80	80	20	42.85714286	33.33333333	100
62	1			0	51.66666667	71.42857143	79.21052632	97.43589744	94.66666667	18	100	83.33333333	66.66666667	75	75	91.66666667	83.33333333	100	75	75	87.5	85.71428571	85.71428571	85.71428571	100	83.33333333	85.71428571	83.33333333	83.33333333	100	100	100	100	80	80	100	100	100
63	1	Sophomore	0	0	100	92.85714286	98.63157895	97.43589744	79.5	19	66.66666667	75	75	75	33.33333333	83.33333333	75	66.66666667	100	100	87.5	28.57142857	100	100	62.5	100	100	83.33333333	33.33333333	100	100	60	100	60	60	57.14285714	83.33333333	80	66.66666667	100	100	33.33333333	50	33.33333333	100	50	50	50	66.66666667
64	1	Freshman	1	1	96.66666667	100	93.36842105	100	67.33333333	13	33.33333333	66.66666667	66.66666667	41.66666667	58.33333333	58.33333333	41.66666667	33.33333333	75	87.5	37.5	57.14285714	57.14285714	57.14285714	12.5	66.66666667	100	33.33333333	50	50	60	100	40	60	20	71.42857143	66.66666667	60
65	1	Junior	0	1	61.66666667	83.33333333	94	102.5641026	59	16	41.66666667	66.66666667	75	58.33333333	41.66666667	58.33333333	66.66666667	41.66666667	62.5	75	62.5	28.57142857	85.71428571	71.42857143	50	66.66666667	71.42857143	66.66666667	33.33333333	83.33333333	80	40	20	80	20	57.14285714	50	100	41.66666667	50	33.33333333	66.66666667	0	33.33333333	100	100	50	50	0
66	1	Sophomore	0	0	99.16666667	90.47619048	87.10526316	97.43589744	84	22	66.66666667	66.66666667	58.33333333	75	75	83.33333333	83.33333333	66.66666667	87.5	75	87.5	71.42857143	85.71428571	85.71428571	50	83.33333333	71.42857143	83.33333333	66.66666667	100	100	100	80	100	60	71.42857143	66.66666667	80	79.17	100	66.66666667	100	75	66.66666667	100	100	66.66666667	50	66.66666667
67	1	Senior	1	1	98.33333333	100	88.94736842	89.74358974	78	20	91.66666667	83.33333333	75	58.33333333	58.33333333	83.33333333	83.33333333	91.66666667	100	87.5	75	57.14285714	85.71428571	100	87.5	100	85.71428571	66.66666667	66.66666667	83.33333333	100	80	80	80	20	85.71428571	66.66666667	100
68	1	Sophomore	1	1	95.83333333	100	99.26315789	100	78.66666667	16	66.66666667	75	83.33333333	58.33333333	75	75	66.66666667	66.66666667	75	87.5	62.5	100	57.14285714	85.71428571	50	66.66666667	100	66.66666667	100	66.66666667	100	100	40	100	60	71.42857143	66.66666667	100	66.67	100	33.33333333	100	50	33.33333333	100	100	70.83333333	100	33.33333333
69	1	Junior	0	1	100	100	100	102.5641026	95	23	100	91.66666667	91.66666667	91.66666667	83.33333333	75	83.33333333	100	87.5	87.5	87.5	85.71428571	71.42857143	85.71428571	100	83.33333333	85.71428571	83.33333333	83.33333333	66.66666667	100	100	80	80	60	100	100	100
70	1	Sophomore	1	0	91.66666667	38.0952381	27.52631579	94.87179487	81.66666667	23	58.33333333	91.66666667	83.33333333	83.33333333	83.33333333	66.66666667	66.66666667	58.33333333	87.5	75	87.5	100	100	57.14285714	62.5	83.33333333	71.42857143	83.33333333	100	100	80	80	60	80	40	85.71428571	66.66666667	100
71	1	Freshman	1	1	98.33333333	100	99.89473684	100	84.5	21	83.33333333	91.66666667	91.66666667	91.66666667	83.33333333	91.66666667	75	83.33333333	100	100	87.5	71.42857143	100	85.71428571	75	100	100	83.33333333	66.66666667	100	80	80	100	100	100	85.71428571	83.33333333	60
72	1	Sophomore	0	1	100	88.0952381	99.15789474	100	67.5	14	75	50	75	41.66666667	50	66.66666667	50	75	75	87.5	37.5	57.14285714	85.71428571	42.85714286	87.5	66.66666667	85.71428571	33.33333333	50	100	40	60	40	100	60	42.85714286	50	100
73	1	Freshman	1	0	90	83.33333333	98.94736842	100	57.83333333	15	66.66666667	75	58.33333333	25	41.66666667	41.66666667	33.33333333	66.66666667	75	75	25	28.57142857	57.14285714	42.85714286	50	83.33333333	71.42857143	33.33333333	16.66666667	66.66666667	40	40	20	40	20	57.14285714	16.66666667	100
74	1	Freshman	1	0	100	80.95238095	99.57894737	100	83.16666667	20	66.66666667	66.66666667	66.66666667	75	58.33333333	58.33333333	66.66666667	66.66666667	75	87.5	87.5	42.85714286	71.42857143	85.71428571	50	66.66666667	85.71428571	83.33333333	33.33333333	66.66666667	100	100	80	100	40	85.71428571	83.33333333	100	87.5	100	100	100	50	100	100	100	54.16666667	50	100
75	1	Freshman	0	0	100	73.80952381	81.31578947	87.17948718	68.5	17	50		75	50	58.33333333	58.33333333	66.66666667	50		87.5	75	57.14285714	85.71428571	85.71428571	50		85.71428571	66.66666667	66.66666667	83.33333333	100
76	1	Freshman	0	1	100	100	94.10526316	100	76.33333333		75		83.33333333	50	66.66666667	83.33333333	75	75		87.5	50	85.71428571	71.42857143	71.42857143	75		85.71428571	66.66666667	83.33333333	83.33333333	80	80	40	80	80	71.42857143	83.33333333	60
77	1	Freshman	1	1	100	95.23809524	98.26315789	100	90.66666667	22	100	91.66666667	75	91.66666667	75	75	91.66666667	100	87.5	75	87.5	71.42857143	71.42857143	85.71428571	100	83.33333333	85.71428571	100	83.33333333	83.33333333	100	80	100	100	100	71.42857143	83.33333333	100
78	1	Freshman	0	0	100	33.33333333	65.15789474	97.43589744	92.83333333	20	83.33333333	100	91.66666667		75	100	83.33333333	83.33333333	100	100		85.71428571	100	71.42857143	75	100	100		83.33333333	100	80	80	80	100	80	100	66.66666667	100	87.5	50	100	100	75	100	50	100	62.5	50	66.66666667
79	1	Freshman	0	0	100	100	99.57894737	100	97.83333333	19	91.66666667	100	75	75	58.33333333	66.66666667	91.66666667	91.66666667	100	75	75	71.42857143	71.42857143	85.71428571	100	100	85.71428571	66.66666667	83.33333333	83.33333333	100	100	100	100	100	100	83.33333333	100
80	1	Freshman	1	1	73.33333333	97.61904762	94	100	90.83333333		83.33333333	83.33333333	75	58.33333333	66.66666667	83.33333333	75	83.33333333	87.5	87.5	62.5	71.42857143	85.71428571	71.42857143	75	83.33333333	85.71428571	66.66666667	83.33333333	100	80	80	80	100	80	100	66.66666667	100
82	1	Freshman	1	1	100	90.47619048	89.26315789	100	93	18	75	100	100	91.66666667	58.33333333	83.33333333	75	75	100	100	100	71.42857143	100	71.42857143	75	100	100	100	66.66666667	100	80	80	80	100	100	100	83.33333333	100
83	1	Freshman	0	1	83.33333333	95.23809524	89.78947368	94.87179487	80.33333333	11	83.33333333	91.66666667	91.66666667	91.66666667	66.66666667		75	83.33333333	87.5	100	87.5	85.71428571		57.14285714	75	83.33333333	100	83.33333333	83.33333333		60	80	80	60	80	57.14285714	83.33333333	80
85	1	Freshman	1	1	88.33333333	95.23809524	93.68421053	101.2820513	80.83333333	22	66.66666667	83.33333333	58.33333333	75	66.66666667	83.33333333	58.33333333	66.66666667	100	75	62.5	71.42857143	71.42857143	57.14285714	62.5	100	71.42857143	66.66666667	66.66666667	83.33333333	60	100	60	80	40	85.71428571	83.33333333	100
86	1	Freshman	0	1	75	100	91.78947368	100	92.83333333	20	75	66.66666667	58.33333333	83.33333333	75	66.66666667	66.66666667	75	75	75	75	100	71.42857143	71.42857143	75	83.33333333	85.71428571	83.33333333	100	83.33333333	80	80	80	100	100	85.71428571	100	100
87	1	Sophomore	0	0	100	92.85714286	92.52631579	96.15384615	71.33333333	23	75	75	75	75	41.66666667	41.66666667	58.33333333	75	100	75	87.5	42.85714286	28.57142857	85.71428571	62.5	100	71.42857143	83.33333333	33.33333333	33.33333333	100	100	40	60	20	71.42857143	66.66666667	100
88	1	Freshman	0	1	100	95.23809524	95.78947368	102.5641026	95.16666667	19	100	83.33333333	91.66666667	83.33333333	75	83.33333333	100	100	87.5	100	100	85.71428571	100	100	100	83.33333333	100	100	83.33333333	100	100	80	100	100	100	100	100	100
89	1	Senior	0	1	98.33333333	76.19047619	87.89473684	100	58.66666667	18	41.66666667	58.33333333	58.33333333		58.33333333	41.66666667	66.66666667	41.66666667	62.5	75		42.85714286	14.28571429	85.71428571	37.5	66.66666667	85.71428571		50	16.66666667	100	20	0	80	40	42.85714286	66.66666667	60
91	1			1	90	92.85714286	94.63157895	98.71794872	79.5	20	41.66666667	91.66666667	58.33333333	66.66666667	75	83.33333333	75	41.66666667	100	87.5	75	57.14285714	71.42857143	57.14285714	37.5	100	85.71428571	83.33333333	66.66666667	66.66666667	80	80	80	80	100	85.71428571	83.33333333	80
92	1	Sophomore	1	0	96.66666667	95.23809524	99.36842105	100	54.66666667	12	33.33333333	66.66666667	58.33333333	50	33.33333333	58.33333333	50	33.33333333	62.5	62.5	62.5	28.57142857	57.14285714	71.42857143	12.5	50	57.14285714	66.66666667	33.33333333	66.66666667	80	40	20	40	0	42.85714286	33.33333333	80
93	1	Freshman	1	0	99.16666667	95.23809524	97.36842105	100	98.33333333	19	100	91.66666667	66.66666667	66.66666667	91.66666667	83.33333333	75	100	87.5	75	75	85.71428571	100	71.42857143	100	83.33333333	85.71428571	66.66666667	83.33333333	100	100	100	100	100	80	100	100	100
94	1			0	18.33333333	14.28571429	23.68421053	56.41025641	53		91.66666667	58.33333333	41.66666667				41.66666667	91.66666667	75	62.5				57.14285714	87.5	66.66666667	71.42857143				60	20	60	40	20	14.28571429	33.33333333	80
95	1			0	86.66666667	59.52380952	28.94736842	94.87179487	84.5	24	75	83.33333333	91.66666667	91.66666667	75	75	66.66666667	75	75	100	100	71.42857143	71.42857143	71.42857143	62.5	83.33333333	100	100	66.66666667	83.33333333	80	60	80	100	60	85.71428571	83.33333333	100
96	1	Freshman	0	0	100	100	97.26315789	100	94.5	20	100	100	58.33333333	83.33333333	58.33333333	75	50	100	100	62.5	100	42.85714286	85.71428571	85.71428571	100	100	71.42857143	100	50	100	100	80	100	100	100	85.71428571	100	100
97	1	Sophomore	1	0	91.66666667	90.47619048	81.31578947	84.61538462	71.33333333	15	58.33333333	75	58.33333333	58.33333333	41.66666667	75	66.66666667	58.33333333	87.5	75	75	42.85714286	85.71428571	85.71428571	62.5	83.33333333	71.42857143	83.33333333	33.33333333	100	100	100	60	80	20	57.14285714	66.66666667	80	62.5	100	66.66666667	66.66666667	25	66.66666667	50	100	45.83333333	100	33.33333333
98	1	Senior	1	0	81.66666667	73.80952381	84.21052632	100	89.5	23	91.66666667	100	91.66666667	75	91.66666667	100	75	91.66666667	100	87.5	87.5	100	100	85.71428571	87.5	100	85.71428571	83.33333333	100	100	100	60	80	100	60	100	100	80	83.33333333	100	66.66666667	100	75	100	100	50	62.5	50	0
99	1	Freshman	0	0	76.66666667	85.71428571	68.21052632	100	92.83333333	22	91.66666667	75	75	66.66666667	75	91.66666667	66.66666667	91.66666667	87.5	87.5	75	71.42857143	100	57.14285714	87.5	100	85.71428571	66.66666667	83.33333333	100	60	100	100	100	100	71.42857143	66.66666667	100
100	1	Freshman	0	0	100	80.95238095	49	94.87179487	86.83333333	23	91.66666667	91.66666667	91.66666667	75	100	83.33333333		91.66666667	100	87.5	75	100	71.42857143		100	100	85.71428571	66.66666667	100	83.33333333		100	80	100	100	85.71428571	83.33333333	40
101	1	Freshman	0	1	98.33333333	85.71428571	89.36842105	100	76.83333333	22	66.66666667	50	83.33333333	75	41.66666667	58.33333333	75	66.66666667	50	87.5	75	71.42857143	85.71428571	71.42857143	62.5	50	100	83.33333333	66.66666667	100	80	100	60	60	60	71.42857143	66.66666667	80
102	1	Freshman	0	0	68.33333333	80.95238095	80	78.20512821	79.16666667	12	8.333333333	66.66666667	66.66666667	100	100	91.66666667	83.33333333	8.333333333	62.5	75	100	100	100	85.71428571	0	66.66666667	85.71428571	100	100	100	100	40	40	80	80	85.71428571	66.66666667	100
103	1			1	97.5	100	99.89473684	100	89.5	21	66.66666667	83.33333333	66.66666667	83.33333333	75	75	75	66.66666667	100	75	87.5	71.42857143	85.71428571	85.71428571	75	100	85.71428571	100	66.66666667	83.33333333	100	100	80	80	60	100	66.66666667	100	87.5	100	100	100	100	100	50	100	58.33333333	100	0
104	1	Freshman	0	1	75	95.23809524	95.05263158	91.02564103	62.33333333	16	91.66666667	66.66666667	83.33333333	58.33333333	58.33333333	75	75	91.66666667	62.5	87.5	62.5	57.14285714	71.42857143	85.71428571	100	66.66666667	85.71428571	66.66666667	66.66666667	83.33333333	100	60	60	60	60	28.57142857	50	60
105	1			1	98.33333333	95.23809524	99.89473684	100	95.66666667	21	91.66666667	100	91.66666667	100	83.33333333	91.66666667	83.33333333	91.66666667	100	87.5	100	85.71428571	85.71428571	85.71428571	100	100	100	100	100	100	100	100	100	100	100	100	66.66666667	100
106	1	Freshman	0	1	98	100	97.36842105	100	81.83333333	15	83.33333333	66.66666667	66.66666667	58.33333333	66.66666667	83.33333333	83.33333333	83.33333333	62.5	62.5	75	71.42857143	85.71428571	71.42857143	75	50	71.42857143	66.66666667	66.66666667	100	80	80	80	100	60	85.71428571	50	100
108	1	Senior	0	1	100	100	99.36842105	98.71794872	80.66666667	19	75	83.33333333	50	66.66666667	41.66666667	66.66666667	83.33333333	75	100	62.5	75	42.85714286	71.42857143	71.42857143	100	100	71.42857143	66.66666667	50	66.66666667	60	80	80	100	80	57.14285714	33.33333333	100	75	50	100	100	75	66.66666667	50	100	41.66666667	100	100
109	1	Freshman	0	1	70	95.23809524	93.78947368	97.43589744	86.66666667	20	66.66666667	83.33333333	66.66666667	66.66666667	66.66666667	66.66666667	66.66666667	66.66666667	87.5	87.5	75	71.42857143	57.14285714	85.71428571	50	83.33333333	85.71428571	66.66666667	83.33333333	66.66666667	100	80	60	100	60	71.42857143	100	100
110	1	Freshman	1	0	100	85.71428571	93.78947368	92.30769231	62.16666667	12	41.66666667	83.33333333	66.66666667	25	58.33333333	58.33333333		41.66666667	75	75	37.5	57.14285714	57.14285714		25	66.66666667	71.42857143	33.33333333	50	66.66666667		40	20	100	40	71.42857143	50	80
111	1			1	82.5	95.23809524	78.63157895	100	84.5	20	66.66666667	66.66666667	66.66666667	58.33333333	58.33333333	83.33333333	41.66666667	66.66666667	75	87.5	50	71.42857143	100	57.14285714	62.5	66.66666667	85.71428571	50	83.33333333	100	80	60	80	100	100	71.42857143	100	60	83.33333333	100	66.66666667	100	100	100	100	50	50	50	0
112	1	Junior	0	0	76.66666667	100	83.94736842	102.5641026	47.33333333	8	25	50	41.66666667	25	25	33.33333333	50	25	37.5	50	12.5	28.57142857	28.57142857	57.14285714	25	33.33333333	42.85714286	16.66666667	16.66666667	33.33333333	60	0	40	20	40	0	50	60
114	1		1	0	98.33333333	95.23809524	100	100	92.83333333	23	100	100	91.66666667	83.33333333	75	83.33333333	83.33333333	100	100	100	87.5	71.42857143	85.71428571	71.42857143	100	100	100	83.33333333	83.33333333	83.33333333	80	80	100	60	80	100	83.33333333	100
115	1	Sophomore	1	1	100	100	99.89473684	102.5641026	100	22	91.66666667	91.66666667	100	91.66666667	83.33333333	83.33333333	91.66666667	91.66666667	87.5	100	87.5	100	85.71428571	85.71428571	87.5	83.33333333	100	83.33333333	100	83.33333333	100	100	100	80	100	100	100	100
116	1	Junior	0	0	96.66666667	100	94.21052632	100	75.16666667	23	66.66666667	66.66666667	75	58.33333333	50	50	66.66666667	66.66666667	87.5	87.5	50	42.85714286	57.14285714	100	50	83.33333333	100	50	33.33333333	50	100	60	40	80	60	57.14285714	100	100
117	1	Sophomore	0	0	96.66666667	97.61904762	87.47368421	74.35897436	86.66666667	23	100	100	100	66.66666667	100	66.66666667	66.66666667	100	100	100	75	100	71.42857143	71.42857143	100	100	100	66.66666667	100	66.66666667	80	100	80	100	40	100	50	100
118	1	Freshman	0	1	100	100	99	102.5641026	96.16666667	13	91.66666667	75	66.66666667	75	66.66666667	66.66666667	75	91.66666667	75	50	87.5	71.42857143	85.71428571	71.42857143	87.5	66.66666667	57.14285714	100	83.33333333	100	80	100	100	80	100	100	100	100
119	1	Sophomore	1	1	99.16666667	88.0952381	96.94736842	100	54.66666667	17	50	75	33.33333333	50	41.66666667	75	50	50	62.5	50	37.5	42.85714286	71.42857143	71.42857143	37.5	50	57.14285714	50	50	83.33333333	80	60	0	60	0	42.85714286	66.66666667	60
120	1	Freshman	0	1	100	100	99.78947368	102.5641026	84.66666667	19	75	58.33333333	91.66666667	75	41.66666667	83.33333333	83.33333333	75	50	87.5	87.5	42.85714286	85.71428571	85.71428571	87.5	50	85.71428571	100	50	83.33333333	100	80	40	100	60	85.71428571	100	100
121	1	Freshman	1	0	100	97.61904762	99.89473684	100	91.33333333	20	83.33333333	75	91.66666667	83.33333333	91.66666667	91.66666667		83.33333333	87.5	87.5	87.5	100	100		75	83.33333333	85.71428571	83.33333333	100	100		80	100	100	40	100	83.33333333	100
122	1	Freshman	0	1	95	85.71428571	90.42105263	100	86.5	17	83.33333333	83.33333333	75	41.66666667	75	75	75	83.33333333	100	87.5	50	71.42857143	71.42857143	71.42857143	87.5	100	85.71428571	33.33333333	83.33333333	66.66666667	80	60	80	80	100	85.71428571	100	100
123	1	Sophomore	1	0	98	100	99.89473684	100	96.66666667	22	91.66666667	66.66666667	66.66666667	83.33333333	58.33333333	58.33333333	83.33333333	91.66666667	62.5	75	87.5	57.14285714	71.42857143	71.42857143	100	50	71.42857143	83.33333333	50	66.66666667	80	100	100	100	100	71.42857143	100	100
125	1	Senior	0	1	100	100	99.68421053	102.5641026	86.66666667	18	100	75	75	66.66666667	75	83.33333333	83.33333333	100	87.5	87.5	75	85.71428571	85.71428571	85.71428571	100	83.33333333	85.71428571	100	83.33333333	83.33333333	100	40	60	100	80	100	83.33333333	100	91.67	50	66.66666667	100	100	100	100	100	54.16666667	0	33.33333333
126	1	Freshman	0	1	90	80.95238095	96.94736842	102.5641026	62	13	41.66666667	58.33333333	50	41.66666667	25	66.66666667	58.33333333	41.66666667	37.5	75	37.5	28.57142857	57.14285714	85.71428571	12.5	33.33333333	85.71428571	33.33333333	33.33333333	66.66666667	100	80	60	40	80	28.57142857	33.33333333	60
127	1	Junior	1	0	0	57.14285714	2.631578947	64.1025641	72.33333333	19		58.33333333	50	58.33333333	50	58.33333333	41.66666667		62.5	62.5	62.5	57.14285714	71.42857143	57.14285714		50	71.42857143	66.66666667	50	83.33333333	60	100	80	40	40	42.85714286	66.66666667	80
128	1	Senior	0	0	98.33333333	90.47619048	44.10526316	66.66666667	94	20	58.33333333	50		75	33.33333333	83.33333333	50	58.33333333	50		100	57.14285714	100	57.14285714	75	33.33333333		100	50	100	80	100	80	100	40	100	83.33333333	100
129	1	Freshman	0	1	93	90.47619048	63.05263158	100	63.66666667	14	25	41.66666667	66.66666667	58.33333333	16.66666667	58.33333333	50	25	50	75	75	0	28.57142857	85.71428571	25	50	85.71428571	66.66666667	0	33.33333333	100	80	40	40	40	57.14285714	16.66666667	100
130	1	Sophomore	0	1	83.33333333	71.42857143	65.57894737	85.8974359	77.33333333	23	66.66666667	50	83.33333333	50	50	66.66666667	58.33333333	66.66666667	62.5	100	50	71.42857143	71.42857143	71.42857143	50	83.33333333	100	50	83.33333333	66.66666667	80	60	20	100	60	85.71428571	66.66666667	80	62.5	50	0	100	50	100	50	50	50	0	66.66666667
131	1			0	90	92.85714286	94.63157895	97.43589744	70.33333333	13	50	75	66.66666667	50	58.33333333	58.33333333	66.66666667	50	87.5	75	50	42.85714286	57.14285714	85.71428571	50	83.33333333	71.42857143	50	33.33333333	66.66666667	100	100	40	100	20	42.85714286	83.33333333	100
132	1	Freshman	0	1	100	100	96.42105263	97.43589744	84.5	6	75	33.33333333	75	50	58.33333333	66.66666667	83.33333333	75	50	75	62.5	57.14285714	57.14285714	85.71428571	87.5	33.33333333	85.71428571	50	66.66666667	66.66666667	100	100	80	80	40	85.71428571	100	80
133	1	Freshman	0	1	97.5	71.42857143	72.63157895	75.64102564	57.66666667	15	58.33333333	58.33333333	41.66666667	58.33333333	50	58.33333333		58.33333333	62.5	37.5	62.5	57.14285714	42.85714286		62.5	66.66666667	42.85714286	66.66666667	50	50		20	60	40	80	42.85714286	50	100
134	1	Sophomore	0	0	98	80.95238095	99.05263158	100	80.66666667	17	66.66666667	75	50		75	91.66666667	91.66666667	66.66666667	75	62.5		71.42857143	100	85.71428571	50	66.66666667	71.42857143		83.33333333	100	100	100	40	80	20	85.71428571	100	100
135	1	Sophomore	0	1	96.66666667	100	99.78947368	100	80	20	58.33333333	75	75	41.66666667	58.33333333	66.66666667	58.33333333	58.33333333	75	87.5	50	42.85714286	57.14285714	71.42857143	75	66.66666667	85.71428571	50	33.33333333	50	80	100	80	60	60	42.85714286	83.33333333	100
136	1	Junior	0	1	96.66666667	100	99.89473684	100	77.33333333	21	91.66666667	66.66666667	75	66.66666667	58.33333333	91.66666667	75	91.66666667	75	100	87.5	57.14285714	100	100	87.5	66.66666667	100	83.33333333	50	100	100	80	80	80	80	57.14285714	66.66666667	60
137	1	Freshman	0	1	98.33333333	100	99.78947368	100	74.5	14	66.66666667	83.33333333	83.33333333	66.66666667	58.33333333	58.33333333	75	66.66666667	75	87.5	62.5	42.85714286	71.42857143	71.42857143	62.5	83.33333333	85.71428571	66.66666667	50	83.33333333	80	80	40	80	20	71.42857143	83.33333333	80
138	1	Sophomore	0	0	100	95.23809524	99.89473684	102.5641026	91.16666667	23	66.66666667	75	75	83.33333333	66.66666667	100	83.33333333	66.66666667	62.5	87.5	75	71.42857143	100	85.71428571	50	50	85.71428571	66.66666667	83.33333333	100	100	80	100	100	80	71.42857143	83.33333333	100
139	1	Sophomore	1	1	100	80.95238095	99.36842105	100	83.33333333	17	91.66666667	50	66.66666667	75	50	58.33333333	75	91.66666667	62.5	87.5	87.5	57.14285714	71.42857143	85.71428571	87.5	50	85.71428571	83.33333333	50	66.66666667	100	60	80	80	60	85.71428571	66.66666667	100
140	1			1	98.33333333	95.23809524	99.68421053	100	95.33333333	19	91.66666667	100	100	83.33333333	83.33333333	75	91.66666667	91.66666667	100	100	100	71.42857143	57.14285714	85.71428571	100	100	100	100	83.33333333	50	100	100	80	100	100	85.71428571	100	100	100	100	100	100	100	100	100	100	91.66666667	100	100
141	1	Sophomore	0	1	95	95.23809524	99.68421053	100	96.16666667	20	75	75	91.66666667	75	100	91.66666667	91.66666667	75	62.5	87.5	87.5	100	100	85.71428571	75	66.66666667	85.71428571	83.33333333	100	100	100	100	100	100	100	85.71428571	83.33333333	100
142	1	Freshman	1	0	91.66666667	83.33333333	94.42105263	100	84.5	22	58.33333333	91.66666667	66.66666667	66.66666667	75	66.66666667	50	58.33333333	87.5	75	75	71.42857143	57.14285714	42.85714286	50	83.33333333	71.42857143	66.66666667	66.66666667	66.66666667	60	60	80	80	60	71.42857143	83.33333333	100
143	1	Sophomore	1	0	100	95.23809524	97.15789474	100	99.5	24	91.66666667	100	100		100	91.66666667	83.33333333	91.66666667	100	100		100	100	85.71428571	87.5	100	100		100	100	100	80	100	100	100	100	83.33333333	100
144	1	Freshman	0	1	83.33333333	95.23809524	96.89473684	87.17948718	75.33333333	17	75	66.66666667	50	66.66666667	50	58.33333333		75	75	62.5	87.5	42.85714286	71.42857143		75	66.66666667	71.42857143	83.33333333	33.33333333	83.33333333		80	60	80	40	71.42857143	66.66666667	100
145	1	Freshman	1	1	91.66666667	100	98.73684211	100	78.66666667	14	58.33333333	100	75	100	66.66666667	75	83.33333333	58.33333333	100	75	100	42.85714286	100	85.71428571	50	100	71.42857143	100	50	100	100	60	80	100	60	71.42857143	100	100
146	1	Freshman	1	0	98.33333333	85.71428571	91.57894737	100	89.66666667	22	66.66666667	100	58.33333333	83.33333333	83.33333333	66.66666667	83.33333333	66.66666667	100	75	75	100	71.42857143	85.71428571	62.5	100	85.71428571	66.66666667	100	83.33333333	100	80	60	100	80	100	83.33333333	100
148	1	Freshman	1	1	100	100	91.57894737	100	86.16666667	18	91.66666667	91.66666667	91.66666667	75	83.33333333	83.33333333	75	91.66666667	100	100	75	71.42857143	85.71428571	85.71428571	100	100	100	83.33333333	66.66666667	83.33333333	80	80	100	80	100	100	66.66666667	80
149	1	Freshman	0	0	75	100	89.47368421	97.43589744	79.16666667	23	83.33333333	91.66666667	66.66666667	75	75		83.33333333	83.33333333	100	87.5	87.5	71.42857143		85.71428571	75	100	85.71428571	83.33333333	66.66666667		100	100	40	100	60	71.42857143	50	100
150	1	Senior	1	0	100	100	73.15789474	87.17948718	93.33333333	23	91.66666667	91.66666667	91.66666667	83.33333333	66.66666667	75	58.33333333	91.66666667	100	87.5	87.5	57.14285714	85.71428571	85.71428571	87.5	100	100	100	50	83.33333333	100	100	100	100	80	100	83.33333333	100	87.5	100	100	100	100	100	100	100	70.83333333	100	66.66666667
151	1	Sophomore	0	0	100	100	94.73684211	100	96.66666667	21	75	100	91.66666667	91.66666667	83.33333333	75	91.66666667	75	100	87.5	100	85.71428571	85.71428571	85.71428571	62.5	100	85.71428571	100	83.33333333	100	100	100	100	100	40	100	83.33333333	100
152	1	Sophomore	1	0	97	90.47619048	91.68421053	100	77.83333333	21	75	83.33333333	66.66666667	66.66666667	66.66666667	66.66666667	83.33333333	75	75	75	62.5	42.85714286	85.71428571	71.42857143	75	83.33333333	85.71428571	66.66666667	50	100	80	60	80	80	60	42.85714286	100	60
153	1	Sophomore	0	0	100	90.47619048	97.47368421	97.43589744	88.33333333	19	75	83.33333333	100	66.66666667	58.33333333	66.66666667	83.33333333	75	87.5	100	75	57.14285714	85.71428571	85.71428571	62.5	83.33333333	100	66.66666667	66.66666667	100	100	100	60	80	40	100	83.33333333	100
155	1	Freshman	0	1	90	100	85.26315789	97.43589744	75.33333333	11	41.66666667	83.33333333	66.66666667	91.66666667	66.66666667	58.33333333	66.66666667	41.66666667	75	75	87.5	85.71428571	71.42857143	71.42857143	37.5	66.66666667	85.71428571	83.33333333	83.33333333	83.33333333	80	80	40	80	60	85.71428571	66.66666667	100
156	1	Junior	1	0	63.33333333	100	81.47368421	102.5641026	84	20	58.33333333	50	91.66666667	91.66666667	75	66.66666667	83.33333333	58.33333333	50	100	100	71.42857143	57.14285714	85.71428571	37.5	33.33333333	100	100	83.33333333	66.66666667	100	80	100	100	80	71.42857143	83.33333333	100
157	1	Sophomore	1	0	90	95.23809524	93.15789474	102.5641026	90.83333333	16	58.33333333	100	83.33333333	83.33333333	100	83.33333333	66.66666667	58.33333333	100	87.5	100	100	85.71428571	85.71428571	50	100	100	100	100	100	100	100	80	100	60	100	66.66666667	100
158	1	Freshman	1	0	100	100	97.15789474	100	96.33333333	20	66.66666667	83.33333333	75	83.33333333	66.66666667	91.66666667	91.66666667	66.66666667	87.5	75	100	57.14285714	100	85.71428571	62.5	83.33333333	85.71428571	100	66.66666667	100	100	100	100	100	100	100	83.33333333	100
159	1	Freshman	1	0	80.83333333	83.33333333	93.68421053	100	93.5	24	91.66666667	100	100	83.33333333	91.66666667	91.66666667	83.33333333	91.66666667	100	100	100	100	100	85.71428571	87.5	100	100	100	100	100	100	100	100	100	80	100	66.66666667	100
160	1			0	94.16666667	100	94.10526316	100	63	17	58.33333333	75	58.33333333	66.66666667	41.66666667	58.33333333	41.66666667	58.33333333	100	75	75	28.57142857	42.85714286	71.42857143	50	100	85.71428571	83.33333333	16.66666667	50	80	60	60	20	60	28.57142857	83.33333333	80
162	1	Sophomore	0	0	98.33333333	100	70.10526316	100	57.5	12	66.66666667	66.66666667	58.33333333	66.66666667	41.66666667	66.66666667	50	66.66666667	75	75	62.5	57.14285714	57.14285714	57.14285714	62.5	83.33333333	85.71428571	66.66666667	50	50	60	60	60	60	40	28.57142857	50	100
163	1	Sophomore	0	1	68.33333333	80.95238095	95.84210526	94.87179487	67.83333333	17	58.33333333	58.33333333	75	75	58.33333333	66.66666667	66.66666667	58.33333333	62.5	87.5	75	57.14285714	85.71428571	57.14285714	50	66.66666667	85.71428571	66.66666667	66.66666667	83.33333333	60	80	40	20	20	42.85714286	83.33333333	100
164	1	Freshman	1	0	100	90.47619048	99.10526316	102.5641026	83.16666667	22	91.66666667	100	66.66666667	91.66666667	66.66666667	58.33333333	83.33333333	91.66666667	100	87.5	100	71.42857143	71.42857143	85.71428571	87.5	100	100	100	66.66666667	83.33333333	100	100	80	100	60	85.71428571	66.66666667	80
165	1	Freshman	0	0	96.66666667	100	95.57894737	102.5641026	73.5	14	41.66666667	83.33333333	75	83.33333333	66.66666667	58.33333333	83.33333333	41.66666667	100	87.5	100	71.42857143	57.14285714	85.71428571	37.5	100	85.71428571	100	66.66666667	50	100	40	80	80	20	71.42857143	50	100
166	1	Sophomore	1	0	83.33333333	80.95238095	86.84210526	100	78	20	58.33333333	75	75	66.66666667	91.66666667	75	83.33333333	58.33333333	75	87.5	75	85.71428571	85.71428571	71.42857143	50	83.33333333	85.71428571	66.66666667	100	100	100	60	60	100	60	71.42857143	83.33333333	100
167	1	Freshman	0	0	100	90.47619048	96.73684211	100	92.83333333	15	58.33333333	75	100	91.66666667	66.66666667	91.66666667	83.33333333	58.33333333	87.5	100	100	57.14285714	85.71428571	85.71428571	50	100	100	100	66.66666667	83.33333333	100	100	80	100	100	85.71428571	66.66666667	100
168	1	Freshman	0	1	99	92.85714286	81.26315789	96.15384615	90.66666667	22	50	66.66666667	58.33333333	58.33333333	58.33333333		66.66666667	50	75	62.5	62.5	71.42857143		85.71428571	37.5	66.66666667	71.42857143	66.66666667	83.33333333		100	80	100	80	60	100	83.33333333	80	83.33	50	100	100	50	100	100	100	50	0	33.33333333
169	1	Freshman	0	0	78.33333333	83.33333333	93.47368421	94.87179487	70.66666667	20	66.66666667	58.33333333	66.66666667	58.33333333	41.66666667	75	75	66.66666667	62.5	62.5	62.5	42.85714286	85.71428571	85.71428571	62.5	66.66666667	71.42857143	66.66666667	50	100	100	60	80	60	40	42.85714286	50	100
170	1	Sophomore	1	0	100	92.85714286	99.78947368	100	86.66666667	21	83.33333333	83.33333333	83.33333333	75	66.66666667	75	83.33333333	83.33333333	87.5	87.5	87.5	71.42857143	57.14285714	71.42857143	75	83.33333333	85.71428571	83.33333333	66.66666667	66.66666667	80	60	80	80	100	100	83.33333333	60
171	1	Senior	1	0	93.33333333	100	99.89473684	92.30769231	93.33333333	20	100	100	100	100	75	83.33333333	83.33333333	100	100	100	100	71.42857143	71.42857143	71.42857143	100	100	100	100	83.33333333	83.33333333	80	100	100	100	60	100	66.66666667	100
172	1	Freshman	0	1	95	90.47619048	99.89473684	98.71794872	86	16	83.33333333	91.66666667	58.33333333	83.33333333	75	83.33333333	75	83.33333333	87.5	75	100	100	85.71428571	85.71428571	87.5	100	85.71428571	100	100	100	100	100	80	100	60	71.42857143	83.33333333	100
173	1	Junior	1	0	100	85.71428571	89.47368421	100	94	23	75	91.66666667	91.66666667		83.33333333	83.33333333	58.33333333	75	87.5	100		85.71428571	71.42857143	71.42857143	62.5	100	100		100	83.33333333	80	100	80	100	80	100	83.33333333	100
174	1	Junior	0	0	18.33333333	69.04761905	55.26315789	100	55.16666667	20	33.33333333	66.66666667	41.66666667	50	25	33.33333333	58.33333333	33.33333333	75	50	62.5	14.28571429	42.85714286	85.71428571	25	66.66666667	42.85714286	66.66666667	16.66666667	50	100	20	40	20	0	42.85714286	66.66666667	100
175	1	Junior	1	0	98.33333333	95.23809524	91.26315789	102.5641026	78.5	14	75	66.66666667	58.33333333	66.66666667	66.66666667	66.66666667	41.66666667	75	87.5	87.5	87.5	57.14285714	57.14285714	71.42857143	62.5	83.33333333	85.71428571	100	50	66.66666667	80	100	100	40	40	85.71428571	66.66666667	100
176	1	Freshman	0	1	100	100	99.36842105	102.5641026	87.83333333	16	75	100	100	100	83.33333333	91.66666667	83.33333333	75	100	100	100	71.42857143	85.71428571	85.71428571	75	100	100	100	66.66666667	83.33333333	80	80	60	80	60	100	100	80
178	1			1	100	95.23809524	71.05263158	100	82.5	20	83.33333333	83.33333333	100	66.66666667	66.66666667	83.33333333	83.33333333	83.33333333	100	100	62.5	57.14285714	85.71428571	85.71428571	75	100	100	66.66666667	66.66666667	83.33333333	100	100	40	100	80	85.71428571	66.66666667	80
179	1	Freshman	1	0	93.33333333	54.76190476	44.42105263	93.58974359	71.16666667	20	66.66666667	75	25	33.33333333	41.66666667	58.33333333	58.33333333	66.66666667	75	37.5	50	57.14285714	71.42857143	85.71428571	62.5	66.66666667	42.85714286	50	66.66666667	83.33333333	100	80	60	60	20	42.85714286	83.33333333	80
180	1	Junior	0	1	99.16666667	100	95.36842105	92.30769231	81.33333333	19	83.33333333	91.66666667	66.66666667	100	83.33333333	75	66.66666667	83.33333333	87.5	75	100	85.71428571	100	71.42857143	87.5	83.33333333	85.71428571	100	83.33333333	100	80	80	80	80	60	100	83.33333333	60
181	1	Freshman	0	0	80	90.47619048	90.89473684	100	64.16666667	11	41.66666667	66.66666667	50	41.66666667	41.66666667	41.66666667	66.66666667	41.66666667	62.5	62.5	37.5	28.57142857	57.14285714	85.71428571	37.5	66.66666667	57.14285714	50	16.66666667	66.66666667	100	40	60	60	20	57.14285714	50	80
182	1	Freshman	1	0	100	100	84.21052632	102.5641026	77.83333333	21	75	83.33333333	75	83.33333333	75	58.33333333	83.33333333	75	100	75	87.5	71.42857143	71.42857143	85.71428571	75	100	71.42857143	100	83.33333333	66.66666667	100	40	40	80	100	71.42857143	50	100
183	1	Freshman	0	1	88	85.71428571	86.31578947	83.33333333	58.5	6		25	41.66666667	41.66666667	50	41.66666667	41.66666667		37.5	50	37.5	57.14285714	28.57142857	57.14285714		16.66666667	57.14285714	33.33333333	50	33.33333333	80	40	60	40	20	14.28571429	66.66666667	60
184	1	Sophomore	1	0	95.83333333	100	99.89473684	97.43589744	90.66666667	24	83.33333333	83.33333333	91.66666667	91.66666667	66.66666667	83.33333333	91.66666667	83.33333333	87.5	100	100	71.42857143	71.42857143	85.71428571	87.5	83.33333333	100	100	66.66666667	83.33333333	100	100	80	100	60	100	66.66666667	100
185	1	Sophomore	0	0	100	97.61904762	96.94736842	102.5641026	92.33333333	19	91.66666667	100	100	91.66666667	100	100	83.33333333	91.66666667	100	100	100	100	100	85.71428571	87.5	100	100	100	100	100	100	100	100	100	100	100	83.33333333	80
186	1	Freshman	1	0	100	100	96.57894737	97.43589744	96.66666667	24	83.33333333	83.33333333	83.33333333	91.66666667	75	66.66666667	83.33333333	83.33333333	87.5	100	100	71.42857143	71.42857143	85.71428571	75	83.33333333	100	100	83.33333333	83.33333333	100	100	100	100	80	100	100	100	91.67	100	100	100	75	100	100	100	66.66666667	50	66.66666667
187	1	Freshman	1	0	100	73.80952381	86.73684211	100	92.5	23	91.66666667	100	100	100	83.33333333	91.66666667	66.66666667	91.66666667	100	100	100	85.71428571	85.71428571	85.71428571	100	100	100	100	100	100	100	100	100	100	60	100	83.33333333	80
188	1	Freshman	1	0	100	100	98.36842105	102.5641026	97.83333333	22	66.66666667	75	83.33333333	91.66666667	83.33333333	83.33333333	83.33333333	66.66666667	75	100	87.5	85.71428571	85.71428571	85.71428571	62.5	66.66666667	100	100	83.33333333	83.33333333	100	100	80	100	100	100	83.33333333	100	100	100	100	100	100	100	100	100	70.83333333	50	66.66666667
190	1	Freshman	0	0	100	85.71428571	98.10526316	100	88.33333333	22	83.33333333	100	83.33333333	100	75	100	75	83.33333333	100	87.5	100	71.42857143	100	85.71428571	75	100	100	100	83.33333333	100	100	100	80	100	40	85.71428571	66.66666667	100
191	1	Sophomore	0	0	98.33333333	100	94	100	99	19	58.33333333	66.66666667	66.66666667	66.66666667	41.66666667	75	50	58.33333333	75	75	75	42.85714286	100	71.42857143	50	83.33333333	85.71428571	83.33333333	50	100	80	100	100	100	100	85.71428571	100	100
193	1			0	100	33.33333333	34.21052632	79.48717949	95.66666667	22	91.66666667	100	75	83.33333333	83.33333333	83.33333333	83.33333333	91.66666667	100	87.5	100	85.71428571	85.71428571	85.71428571	87.5	100	85.71428571	100	83.33333333	83.33333333	100	80	100	100	100	100	83.33333333	100
194	1	Sophomore	1	0	92	85.71428571	97.26315789	100	98	23	100	100	91.66666667	83.33333333	91.66666667	83.33333333	75	100	100	87.5	100	100	85.71428571	71.42857143	100	100	85.71428571	100	100	100	80	100	100	100	100	100	83.33333333	100
195	1	Freshman	0	1	85	73.80952381	28.94736842	66.66666667	57.66666667	9	33.33333333	50	66.66666667	41.66666667	41.66666667	33.33333333	58.33333333	33.33333333	50	75	50	42.85714286	42.85714286	42.85714286	12.5	33.33333333	71.42857143	50	50	50	40	60	40	80	60	28.57142857	50	80
196	1	Freshman	1	1	85	80.95238095	99.36842105	98.71794872	64.83333333	22	66.66666667	66.66666667	66.66666667	66.66666667	41.66666667	50	75	66.66666667	50	75	75	42.85714286	57.14285714	85.71428571	75	50	85.71428571	83.33333333	50	66.66666667	100	80	40	80	20	42.85714286	50	40
200	1	Freshman	1	1	93.33333333	85.71428571	94.10526316	100	63.33333333	17	58.33333333	75	66.66666667	41.66666667	58.33333333	58.33333333	58.33333333	58.33333333	75	75	37.5	42.85714286	71.42857143	71.42857143	50	83.33333333	71.42857143	50	50	66.66666667	80	60	40	60	20	57.14285714	66.66666667	100
201	1	Freshman	1	0	100	100	99.78947368	100	98.5	22	91.66666667	100	91.66666667	91.66666667	91.66666667	91.66666667	100	91.66666667	100	87.5	87.5	85.71428571	85.71428571	100	87.5	100	85.71428571	83.33333333	100	83.33333333	100	80	100	100	100	100	83.33333333	100
202	1			0	98.33333333	71.42857143	83.68421053	102.5641026	69.33333333	17	41.66666667	58.33333333	58.33333333	25	50	41.66666667	41.66666667	41.66666667	62.5	75	25	42.85714286	42.85714286	42.85714286	37.5	50	85.71428571	33.33333333	33.33333333	50	40	80	60	60	60	71.42857143	50	80
203	0	Freshman	0	1	98	100	96.78947368	100	90.33333333	15	75	66.66666667	66.66666667	75	75	83.33333333	91.66666667	75	87.5	75	87.5	85.71428571	85.71428571	100	87.5	83.33333333	85.71428571	100	83.33333333	83.33333333	100	100	60	100	80	100	100	100
204	0			1	81.66666667	95.23809524	81.21052632	101.2820513	89	23	91.66666667	100	91.66666667	83.33333333	75	83.33333333	91.66666667	91.66666667	100	87.5	87.5	85.71428571	71.42857143	85.71428571	100	100	85.71428571	83.33333333	83.33333333	66.66666667	100	100	80	100	100	71.42857143	66.66666667	80	87.5	100	66.66666667	100	100	66.66666667	100	100	70.83333333	100	100
206	0	Freshman	0	0	94	88.0952381	91.84210526	93.58974359	84.16666667		75	58.33333333	83.33333333	83.33333333	75	66.66666667	91.66666667	75	62.5	75	87.5	100	71.42857143	85.71428571	75	50	85.71428571	100	100	83.33333333	100	80	60	100	60	100	100	80
208	0			1	96.66666667	95.23809524	95.63157895	94.87179487	73.16666667	12	66.66666667	41.66666667	83.33333333	75	66.66666667	58.33333333	91.66666667	66.66666667	37.5	87.5	62.5	71.42857143	57.14285714	85.71428571	50	16.66666667	85.71428571	50	66.66666667	50	80	100	80	80	20	71.42857143	66.66666667	80
209	0	Sophomore	1	0	71.66666667	76.19047619	34.21052632	100	68.75	22	50	58.33333333	58.33333333	83.33333333	58.33333333	91.66666667	83.33333333	50	75	62.5	75	42.85714286	100	85.71428571	25	66.66666667	71.42857143	66.66666667	33.33333333	100	100	0	60	80	40	85.71428571	83.33333333	60
210	0	Freshman	0	0	28.33333333	33.33333333	23.68421053	87.17948718	54.66666667	21	41.66666667	75	58.33333333	41.66666667	33.33333333	66.66666667	66.66666667	41.66666667	87.5	75	37.5	28.57142857	71.42857143	57.14285714	50	100	71.42857143	33.33333333	33.33333333	66.66666667	60	20	40	40	0	28.57142857	66.66666667	80
211	0	Freshman	0	1	95.83333333	100	94.73684211	97.43589744	80.16666667	23	66.66666667	66.66666667	83.33333333	66.66666667	83.33333333	83.33333333	75	66.66666667	62.5	87.5	62.5	85.71428571	85.71428571	71.42857143	62.5	66.66666667	100	83.33333333	83.33333333	100	80	100	80	100	80	85.71428571	50	80
212	0	Freshman	1	1	98.33333333	100	93.84210526	98.71794872	88.5	19	66.66666667	91.66666667	83.33333333	91.66666667	58.33333333	91.66666667	75	66.66666667	100	87.5	87.5	57.14285714	85.71428571	71.42857143	75	100	85.71428571	100	66.66666667	83.33333333	80	80	60	100	80	100	83.33333333	100
213	0	Sophomore	0	1	98.33333333	95.23809524	86.84210526	98.71794872	94.5	24	66.66666667	100	75	100	83.33333333	75	91.66666667	66.66666667	100	87.5	100	85.71428571	85.71428571	85.71428571	62.5	100	85.71428571	100	83.33333333	83.33333333	100	100	100	100	100	85.71428571	83.33333333	100
214	0	Freshman	0	0	100	100	99.68421053	100	95.16666667	21	91.66666667	75	91.66666667	91.66666667	66.66666667	83.33333333	100	91.66666667	87.5	87.5	87.5	85.71428571	100	100	87.5	83.33333333	100	83.33333333	83.33333333	100	100	100	100	100	80	100	83.33333333	100
215	0	Sophomore	0	0	90	90.47619048	94.73684211	97.43589744	84.66666667	22	58.33333333	91.66666667	100	83.33333333	91.66666667	100	91.66666667	58.33333333	100	100	100	100	100	85.71428571	75	100	100	100	100	100	80	100	100	60	80	57.14285714	66.66666667	80
216	0	Freshman	0	1	91.66666667	95.23809524	93.47368421	97.43589744	63.33333333	12	75	75	75	66.66666667	33.33333333	50	83.33333333	75	87.5	87.5	75	14.28571429	42.85714286	85.71428571	75	83.33333333	85.71428571	66.66666667	16.66666667	50	100	80	60	60	20	71.42857143	16.66666667	40
217	0			0	100	95.23809524	93.89473684	98.71794872	71.33333333	17	75	66.66666667	58.33333333	33.33333333	58.33333333	83.33333333	75	75	75	75	37.5	57.14285714	71.42857143	71.42857143	62.5	66.66666667	85.71428571	33.33333333	66.66666667	66.66666667	100	60	60	60	40	42.85714286	50	100
218	0	Freshman	0	1	100	100	99.68421053	102.5641026	89	17	91.66666667	91.66666667	100	83.33333333	66.66666667	75	66.66666667	91.66666667	87.5	100	100	71.42857143	71.42857143	57.14285714	87.5	83.33333333	100	100	66.66666667	83.33333333	80	100	80	100	80	71.42857143	100	100
219	0	Freshman	0	1	86.66666667	95.23809524	86.31578947	92.30769231	70.33333333	21	83.33333333	91.66666667	75	91.66666667	75	66.66666667	75	83.33333333	87.5	87.5	87.5	71.42857143	57.14285714	71.42857143	87.5	83.33333333	85.71428571	83.33333333	66.66666667	50	80	40	40	80	60	85.71428571	66.66666667	80
220	0	Freshman	0	1	73.33333333	100	94.89473684	102.5641026	78.33333333	13	41.66666667	41.66666667	75	75	33.33333333	83.33333333	83.33333333	41.66666667	50	87.5	75	42.85714286	71.42857143	85.71428571	37.5	50	85.71428571	66.66666667	33.33333333	83.33333333	80	80	80	100	80	85.71428571	50	80
221	0	Freshman	1	1	98.33333333	83.33333333	93.26315789	82.05128205	71.83333333	20	75	75	75	83.33333333	66.66666667	75	75	75	75	87.5	75	71.42857143	85.71428571	57.14285714	62.5	66.66666667	85.71428571	66.66666667	66.66666667	83.33333333	60	60	60	80	80	42.85714286	50	100
222	0			0	86.66666667	95.23809524	64.47368421	100	82.25	21	91.66666667	66.66666667	75	100	58.33333333	75	100	91.66666667	87.5	75	100	42.85714286	85.71428571	100	87.5	83.33333333	85.71428571	100	50	100	100	100	40	80	80	100	66.66666667	100
223	0	Freshman	1	1	70	95.23809524	99.36842105	100	73.66666667	24	66.66666667	33.33333333	58.33333333	58.33333333	66.66666667	58.33333333	75	66.66666667	12.5	62.5	37.5	71.42857143	57.14285714	71.42857143	50	0	71.42857143	33.33333333	66.66666667	66.66666667	80	60	40	80	100	71.42857143	66.66666667	100
224	0			0	100	100	91.73684211	100	90.33333333	21	91.66666667		91.66666667	100	91.66666667	83.33333333	91.66666667	91.66666667		100	100	100	85.71428571	85.71428571	87.5		100	100	100	83.33333333	100	100	100	80	100	85.71428571	83.33333333	80
225	0	Freshman	1	1	90	92.85714286	91.36842105	94.87179487	61.66666667	15	58.33333333	25	50	50	25	66.66666667	83.33333333	58.33333333	25	37.5	50	28.57142857	71.42857143	71.42857143	37.5	33.33333333	42.85714286	50	33.33333333	83.33333333	80	60	40	80	40	42.85714286	50	100
226	0	Freshman	0	0	95	100	99.05263158	100	81.16666667	12	75	91.66666667	91.66666667	100	41.66666667	83.33333333	75	75	100	87.5	100	42.85714286	85.71428571	71.42857143	100	100	85.71428571	100	50	100	80	40	40	100	80	100	50	100
227	0			0	90	71.42857143	80.31578947	102.5641026	81.16666667	14	66.66666667	75	58.33333333	91.66666667	50	58.33333333	91.66666667	66.66666667	75	62.5	87.5	57.14285714	57.14285714	85.71428571	62.5	66.66666667	71.42857143	83.33333333	66.66666667	66.66666667	100	80	60	100	80	57.14285714	83.33333333	80
228	0	Freshman	0	1	90.83333333	100	99.57894737	100	84.5	16	83.33333333	75	91.66666667	50	75	100	83.33333333	83.33333333	87.5	100	62.5	100	100	85.71428571	75	83.33333333	100	50	100	100	100	100	60	80	40	85.71428571	100	80
229	0	Freshman	0	0	95	100	99.05263158	100	84.66666667	11	83.33333333	41.66666667	75	83.33333333	83.33333333	83.33333333	83.33333333	83.33333333	50	87.5	75	100	71.42857143	85.71428571	75	50	85.71428571	83.33333333	100	83.33333333	100	80	80	100	100	71.42857143	66.66666667	100
230	0			1	78.33333333	90.47619048	53.89473684	78.20512821	78.5	21	83.33333333	75	66.66666667	66.66666667	16.66666667		83.33333333	83.33333333	87.5	75	75	28.57142857		71.42857143	87.5	83.33333333	71.42857143	66.66666667	33.33333333		100	80	60	100	40	57.14285714	50	100	75	100	66.66666667	100	50	66.66666667	50	100	66.66666667	100	33.33333333
231	0	Sophomore	1	0	100	100	99.89473684	102.5641026	94.5	23	83.33333333	100	100	100	91.66666667	75	83.33333333	83.33333333	100	100	100	85.71428571	85.71428571	85.71428571	87.5	100	100	100	100	100	100	100	80	100	100	100	83.33333333	100
232	0	Freshman	0	0	55	61.9047619	78.52631579	94.87179487	44.16666667	17	50	75	75	50	25	25	58.33333333	50	87.5	87.5	62.5	28.57142857	28.57142857	42.85714286	50	83.33333333	85.71428571	66.66666667	33.33333333	33.33333333	40	80	40	20	20	14.28571429	0	80
233	0	Freshman	0	0	96.66666667	95.23809524	97.15789474	100	87.83333333	23	41.66666667	91.66666667	91.66666667	91.66666667	83.33333333	91.66666667	100	41.66666667	100	100	100	71.42857143	85.71428571	100	37.5	100	100	100	83.33333333	100	100	100	80	80	80	85.71428571	100	80
234	0	Freshman	0	1	100	92.85714286	98.84210526	94.87179487	78	21	66.66666667	83.33333333	75		75	75	75	66.66666667	75	87.5		85.71428571	85.71428571	71.42857143	62.5	66.66666667	85.71428571		83.33333333	83.33333333	80	60	80	80	60	71.42857143	66.66666667	80
235	0	Freshman	0	0	100	78.57142857	94.47368421	100	101.6666667	20	83.33333333	100	91.66666667	100	75	91.66666667	91.66666667	83.33333333	100	87.5	100	71.42857143	100	100	87.5	100	100	100	83.33333333	100	100	100	100	100	100	100	83.33333333	100
236	0	Freshman	0	1	100	100	98.94736842	100	92.83333333	20	75	91.66666667	91.66666667	100	83.33333333	83.33333333	91.66666667	75	100	100	100	100	100	85.71428571	75	100	100	100	100	100	100	100	60	100	80	100	83.33333333	80
238	0	Junior	1	0	80.83333333	95.23809524	59.94736842	93.58974359	69.5	16	66.66666667	58.33333333	75	58.33333333	41.66666667	66.66666667	83.33333333	66.66666667	75	87.5	62.5	57.14285714	71.42857143	71.42857143	62.5	83.33333333	85.71428571	66.66666667	50	66.66666667	80	60	60	80	40	100	50	40
239	0			0	100	100	99.63157895	89.74358974	97.33333333	20	83.33333333	91.66666667	75	83.33333333	66.66666667	66.66666667	91.66666667	83.33333333	100	75	87.5	57.14285714	71.42857143	85.71428571	87.5	100	85.71428571	83.33333333	50	83.33333333	100	80	100	100	100	85.71428571	100	100
240	0	Freshman	1	0	94.16666667	85.71428571	95.52631579	97.43589744	82.5	20	75	58.33333333	91.66666667	83.33333333	75	75	75	75	75	87.5	75	85.71428571	85.71428571	71.42857143	87.5	83.33333333	100	66.66666667	83.33333333	100	80	100	60	100	60	85.71428571	83.33333333	80
241	0	Freshman	0	1	98.33333333	92.85714286	83.05263158	100	81.66666667	24	75	100	91.66666667	100	91.66666667	83.33333333	66.66666667	75	100	87.5	100	85.71428571	85.71428571	71.42857143	75	100	85.71428571	100	83.33333333	83.33333333	80	80	80	80	40	100	83.33333333	60	75	100	66.66666667	100	50	100	100	50	87.5	100	100
242	0	Freshman	0	1	90	95.23809524	96.47368421	100	54.66666667	11	25	33.33333333	75	50	41.66666667	58.33333333	50	25	37.5	75	50	42.85714286	57.14285714	42.85714286	25	50	85.71428571	66.66666667	33.33333333	66.66666667	40	40	20	60	0	28.57142857	66.66666667	100
244	0	Sophomore	0	1	100	97.61904762	99.68421053	100	85.16666667	19	91.66666667	83.33333333	58.33333333	91.66666667	58.33333333	75	83.33333333	91.66666667	100	75	100	57.14285714	85.71428571	85.71428571	87.5	100	71.42857143	100	50	100	100	100	60	60	80	71.42857143	83.33333333	100
245	0	Sophomore	0	0	98.33333333	80.95238095	94.42105263	76.92307692	77.5	17	100	83.33333333	66.66666667	91.66666667	100	91.66666667	91.66666667	100	100	75	87.5	100	85.71428571	85.71428571	100	100	85.71428571	100	100	83.33333333	100	80	80	80	40	85.71428571	83.33333333	80	70.83	100	66.66666667	100	50	100	100	50	45.83333333	0	33.33333333
246	0	Freshman	1	1	91.66666667	95.23809524	82.63157895	97.43589744	79	15	75	91.66666667	75	91.66666667	75		91.66666667	75	100	87.5	100	85.71428571		85.71428571	75	100	100	100	100		100	80	100	100	60	85.71428571	33.33333333	80
247	0	Freshman	1	1	75	100	95.78947368	100	59.66666667	6	66.66666667	41.66666667	50	16.66666667	33.33333333	25	83.33333333	66.66666667	37.5	62.5	25	28.57142857	42.85714286	71.42857143	75	33.33333333	71.42857143	16.66666667	33.33333333	50	80	100	20	60	40	28.57142857	50	60
248	0			0	100	100	97	97.43589744	95	21	75	100	100	100	91.66666667		91.66666667	75	100	100	100	100		85.71428571	62.5	100	100	100	100		100	100	100	80	40	100	100	100
249	0	Sophomore	1	1	96.66666667	100	99.36842105	102.5641026	75.66666667	16	66.66666667	66.66666667	75	41.66666667	58.33333333	75	66.66666667	66.66666667	75	75	25	71.42857143	71.42857143	57.14285714	50	66.66666667	71.42857143	33.33333333	66.66666667	66.66666667	80	80	20	80	80	85.71428571	50	100
250	0	Freshman	0	1	90	100	99.68421053	100	79.16666667	24	66.66666667	58.33333333	83.33333333	75	41.66666667	83.33333333	91.66666667	66.66666667	50	87.5	75	57.14285714	71.42857143	85.71428571	62.5	33.33333333	85.71428571	83.33333333	50	83.33333333	80	80	20	100	100	71.42857143	83.33333333	80
251	0	Freshman	0	1	100	100	99.78947368	100	98.33333333	24	83.33333333	83.33333333	66.66666667	75	83.33333333	100	75	83.33333333	87.5	87.5	87.5	85.71428571	100	71.42857143	75	100	100	100	83.33333333	100	80	100	100	100	80	100	100	100
252	0	Freshman	0	0	61.66666667	76.19047619	18.57894737	76.92307692	60.66666667	24	33.33333333	58.33333333	41.66666667	50	58.33333333	33.33333333	50	33.33333333	75	37.5	50	42.85714286	42.85714286	28.57142857	25	66.66666667	42.85714286	33.33333333	50	50	40	60	0	40	60	57.14285714	66.66666667	80
253	0	Freshman	0	1	100	100	99.89473684	100	97.33333333	22	91.66666667	100	91.66666667	100	83.33333333	91.66666667	75	91.66666667	100	100	100	85.71428571	100	85.71428571	100	100	100	100	83.33333333	100	100	100	100	100	80	100	83.33333333	100	95.83	100	100	100	75	100	100	100	87.5	100	66.66666667
254	0	Freshman	0	1	83.33333333	100	99.57894737	100	86.16666667	19	66.66666667	83.33333333	75	83.33333333	33.33333333	66.66666667	66.66666667	66.66666667	87.5	75	75	28.57142857	57.14285714	57.14285714	62.5	83.33333333	71.42857143	66.66666667	33.33333333	66.66666667	60	60	80	100	80	71.42857143	66.66666667	100
255	0	Junior	0	0	100	92.85714286	100	96.15384615	98.33333333	21	91.66666667	91.66666667	75	100	58.33333333	50	75	91.66666667	100	100	100	57.14285714	42.85714286	57.14285714	87.5	100	100	100	66.66666667	50	60	100	100	100	100	100	83.33333333	80
256	0	Freshman	0	0	98.33333333	85.71428571	93.84210526	94.87179487	96.16666667	16	75	91.66666667	83.33333333	100	83.33333333	83.33333333	83.33333333	75	100	87.5	100	85.71428571	71.42857143	85.71428571	75	100	100	100	100	66.66666667	100	100	80	100	100	100	83.33333333	100
257	0	Junior	0	0	100	100	99.78947368	102.5641026	87.33333333	17	91.66666667	75	83.33333333	75	66.66666667	75	75	91.66666667	75	87.5	87.5	71.42857143	85.71428571	85.71428571	87.5	83.33333333	85.71428571	83.33333333	66.66666667	83.33333333	100	80	80	100	100	85.71428571	66.66666667	100
258	0	Freshman	0	1	96.66666667	100	95.57894737	100	59.66666667	9	75	66.66666667	41.66666667	41.66666667	33.33333333	33.33333333	58.33333333	75	62.5	50	37.5	28.57142857	42.85714286	42.85714286	75	66.66666667	57.14285714	50	33.33333333	33.33333333	20	60	40	80	60	28.57142857	50	60
259	0	Freshman	0	0	86.66666667	90.47619048	99.36842105	102.5641026	74	17	75	66.66666667	83.33333333	83.33333333	75	91.66666667	91.66666667	75	75	87.5	87.5	71.42857143	100	85.71428571	75	83.33333333	100	83.33333333	83.33333333	100	100	80	40	80	0	85.71428571	50	100
260	0	Freshman	0	0	86.66666667	95.23809524	89.73684211	94.87179487	89.5	24	83.33333333	83.33333333	83.33333333	75	58.33333333	75	91.66666667	83.33333333	87.5	75	75	57.14285714	85.71428571	85.71428571	87.5	83.33333333	85.71428571	83.33333333	50	83.33333333	100	80	100	100	100	71.42857143	83.33333333	80
261	0	Freshman	0	1	100	95.23809524	99.89473684	100	99	18	91.66666667	100	100	100	83.33333333	100	91.66666667	91.66666667	100	100	100	85.71428571	100	85.71428571	87.5	100	100	100	100	100	100	100	100	100	100	100	83.33333333	100	95.83333333	100	100	100	100	100	100	100	87.5	100	66.66666667
262	0			1	86.66666667	80.95238095	87.15789474	91.02564103	70.83333333	14	75	58.33333333	50	50	41.66666667	75	66.66666667	75	50	50	37.5	42.85714286	85.71428571	57.14285714	87.5	66.66666667	57.14285714	50	50	83.33333333	60	80	40	80	20	100	83.33333333	80
263	0	Sophomore	1	0	43.33333333	80.95238095	62	83.33333333	93.66666667	22	91.66666667	91.66666667	100	83.33333333	75	91.66666667	83.33333333	91.66666667	100	100	87.5	71.42857143	85.71428571	71.42857143	87.5	100	100	100	66.66666667	83.33333333	100	100	80	100	100	100	83.33333333	100	100	100	100	100	100	100	100	100	91.66666667	100	100
264	0	Freshman	0	1	87.5	92.85714286	99.15789474	89.74358974	84	12	83.33333333	75	75	75	58.33333333		83.33333333	83.33333333	87.5	75	75	71.42857143		85.71428571	87.5	83.33333333	85.71428571	83.33333333	83.33333333		100	100	80	80	60	85.71428571	66.66666667	100
265	0	Freshman	0	0	96.66666667	100	99.68421053	100	65.83333333	20	66.66666667	83.33333333	75	58.33333333	75	91.66666667	100	66.66666667	75	75	62.5	85.71428571	100	100	50	66.66666667	71.42857143	66.66666667	83.33333333	100	100	40	60	60	60	42.85714286	100	100
266	0	Freshman	1	1	95	90.47619048	92.63157895	84.61538462	76.66666667	19	58.33333333	83.33333333	58.33333333	83.33333333	58.33333333		83.33333333	58.33333333	87.5	62.5	87.5	71.42857143		71.42857143	50	83.33333333	57.14285714	83.33333333	66.66666667		80	40	40	80	60	57.14285714	66.66666667	100	66.66666667	0	33.33333333	100	75	66.66666667	50	100	45.83333333	100	33.33333333
267	0	Freshman	1	1	96.66666667	100	99.05263158	100	74	18	66.66666667	83.33333333	58.33333333	91.66666667	66.66666667	91.66666667	83.33333333	66.66666667	87.5	62.5	87.5	71.42857143	100	85.71428571	75	100	71.42857143	83.33333333	83.33333333	100	100	60	40	80	40	57.14285714	66.66666667	100
268	0			1	98.33333333	95.23809524	94.10526316	94.87179487	80.66666667	14	83.33333333	83.33333333	66.66666667	91.66666667	58.33333333	75	91.66666667	83.33333333	100	75	87.5	71.42857143	71.42857143	85.71428571	87.5	100	85.71428571	100	66.66666667	66.66666667	100	100	80	60	40	71.42857143	66.66666667	100
269	0	Freshman	0	0	95	90.47619048	94.52631579	100	84.25	22	91.66666667	66.66666667	91.66666667	100	66.66666667	83.33333333	83.33333333	91.66666667	75	100	100	85.71428571	85.71428571	71.42857143	87.5	83.33333333	100	100	83.33333333	83.33333333	80	100	80	80	60	57.14285714	100	100
270	0	Sophomore	0	0	100	100	99.57894737	100	88	18	75	83.33333333	75	83.33333333	58.33333333	75	83.33333333	75	87.5	87.5	87.5	57.14285714	85.71428571	85.71428571	62.5	83.33333333	100	83.33333333	50	83.33333333	100	100	60	100	60	85.71428571	83.33333333	100	87.5	100	66.66666667	100	75	100	100	100	50	50	33.33333333
271	0	Freshman	0	1	100	100	96.73684211	100	80.66666667	16	75	66.66666667	83.33333333	33.33333333	66.66666667	83.33333333	58.33333333	75	62.5	87.5	50	71.42857143	85.71428571	57.14285714	75	66.66666667	85.71428571	50	66.66666667	83.33333333	60	60	40	100	40	100	83.33333333	100
272	0	Freshman	0	0	88	90.47619048	73.57894737	100	84.5	22	66.66666667	91.66666667	91.66666667	83.33333333	83.33333333	100	75	66.66666667	100	87.5	87.5	85.71428571	100	85.71428571	75	100	85.71428571	83.33333333	83.33333333	100	100	100	80	100	40	57.14285714	83.33333333	100	79.16666667	100	100	100	50	33.33333333	100	100	62.5	50	66.66666667
273	0			1	66.66666667	73.80952381	89.47368421	100	92.5	23	83.33333333	50	75	100	100	91.66666667	83.33333333	83.33333333	62.5	87.5	100	100	85.71428571	85.71428571	87.5	50	85.71428571	100	100	83.33333333	100	100	100	100	80	100	83.33333333	80
274	0	Sophomore	1	0	93.33333333	95.23809524	99.36842105	100	85.66666667	19	75	66.66666667	66.66666667	66.66666667	41.66666667	66.66666667	91.66666667	75	87.5	75	87.5	71.42857143	85.71428571	85.71428571	87.5	100	71.42857143	83.33333333	66.66666667	100	100	60	80	100	60	100	66.66666667	100
275	0	Freshman	0	0	100	100	99.42105263	100	93.33333333	21	83.33333333	91.66666667	75	91.66666667	75	75	83.33333333	83.33333333	100	75	87.5	71.42857143	85.71428571	71.42857143	75	100	85.71428571	83.33333333	83.33333333	100	80	100	100	100	100	71.42857143	66.66666667	100
276	0	Sophomore	1	0	96	76.19047619	84.21052632	84.61538462	92.83333333	24	100	91.66666667		100	91.66666667	58.33333333	83.33333333	100	100		100	85.71428571	71.42857143	71.42857143	100	100		100	83.33333333	83.33333333	80	100	100	100	60	100	83.33333333	100	95.83	100	100	100	100	100	100	100	87.5	100	100
277	0	Freshman	0	1	76.66666667	61.9047619	75.57894737	100	76.33333333	17	83.33333333	83.33333333	83.33333333	58.33333333	58.33333333	58.33333333	83.33333333	83.33333333	87.5	87.5	62.5	57.14285714	71.42857143	71.42857143	75	83.33333333	85.71428571	50	50	83.33333333	80	80	40	80	40	100	66.66666667	80
278	0	Freshman	0	0	88.33333333	97.61904762	97.15789474	94.87179487	84.66666667	18	58.33333333	58.33333333	75	50	66.66666667	91.66666667	75	58.33333333	62.5	87.5	62.5	71.42857143	85.71428571	71.42857143	62.5	66.66666667	100	66.66666667	66.66666667	83.33333333	80	80	60	100	100	71.42857143	33.33333333	100
279	0	Freshman	1	0	100	100	100	100	100.1666667	22	58.33333333	66.66666667	58.33333333	91.66666667	50	66.66666667	100	58.33333333	75	62.5	87.5	28.57142857	71.42857143	100	62.5	66.66666667	57.14285714	83.33333333	33.33333333	83.33333333	100	100	100	100	100	100	83.33333333	100
280	0	Freshman	0	1	96.66666667	95.23809524	94.73684211	98.71794872	93.33333333	24	83.33333333	91.66666667	91.66666667	91.66666667	100	100	91.66666667	83.33333333	87.5	87.5	87.5	100	100	85.71428571	87.5	83.33333333	100	83.33333333	100	100	100	80	100	100	100	100	66.66666667	80
281	0	Freshman	0	1	86.66666667	100	99.26315789	100	58	14	50	41.66666667	83.33333333	83.33333333	66.66666667	83.33333333	58.33333333	50	50	87.5	75	57.14285714	100	57.14285714	37.5	50	100	66.66666667	66.66666667	100	60	80	20	60	20	28.57142857	16.66666667	100
283	0	Freshman	0	1	88.33333333	73.80952381	88.73684211	100	82.33333333	14	91.66666667	75	91.66666667	91.66666667	50	75	91.66666667	91.66666667	87.5	100	87.5	57.14285714	85.71428571	85.71428571	87.5	83.33333333	100	83.33333333	50	83.33333333	100	80	100	100	60	28.57142857	83.33333333	100
284	0	Freshman	1	1	86.66666667	97.61904762	85.52631579	100	69.83333333	18	91.66666667	66.66666667	75	83.33333333	50	58.33333333	75	91.66666667	75	75	75	85.71428571	71.42857143	71.42857143	100	83.33333333	85.71428571	66.66666667	83.33333333	83.33333333	80	80	80	60	40	42.85714286	50	100
286	0	Freshman	0	1	80	92.85714286	89.05263158	100	73.5	19	50	41.66666667	83.33333333	66.66666667	66.66666667	58.33333333	83.33333333	50	62.5	75	87.5	71.42857143	42.85714286	71.42857143	37.5	66.66666667	71.42857143	83.33333333	66.66666667	50	80	80	0	80	60	71.42857143	83.33333333	100
287	0	Freshman	0	1	98.33333333	100	99.05263158	100	70.83333333	16	66.66666667	50	100	50	91.66666667	75	66.66666667	66.66666667	37.5	100	50	85.71428571	57.14285714	57.14285714	50	33.33333333	100	66.66666667	83.33333333	66.66666667	60	100	60	60	80	85.71428571	33.33333333	80
288	0	Sophomore	0	0	90	100	99.15789474	100	94.66666667	20	91.66666667	91.66666667	100	100	83.33333333	91.66666667	91.66666667	91.66666667	100	100	100	85.71428571	100	85.71428571	87.5	100	100	100	83.33333333	100	80	100	100	100	80	100	83.33333333	100
289	0	Sophomore	1	0	98.33333333	95.23809524	97.63157895	102.5641026	90.16666667	24	66.66666667	75	91.66666667	83.33333333	83.33333333	83.33333333	91.66666667	66.66666667	100	100	87.5	85.71428571	100	85.71428571	50	100	100	83.33333333	100	100	100	100	100	100	60	71.42857143	83.33333333	100	83.33	100	100	100	75	66.66666667	50	100	70.83333333	100	66.66666667
290	0			0	100	100	93.57894737	100	79	21	66.66666667	66.66666667	58.33333333	100	75	75	83.33333333	66.66666667	87.5	50	100	71.42857143	71.42857143	71.42857143	62.5	83.33333333	57.14285714	100	66.66666667	83.33333333	80	80	60	100	20	71.42857143	66.66666667	60	75	100	66.66666667	100	25	100	50	50	54.16666667	100	33.33333333
291	0	Sophomore	0	1	98	100	100	100	96.66666667	22	100	83.33333333	75	100	83.33333333	91.66666667	75	100	75	75	100	85.71428571	100	57.14285714	100	66.66666667	85.71428571	100	83.33333333	100	80	80	80	100	100	100	83.33333333	100	95.83333333	100	66.66666667	100	100	100	100	100	79.16666667	100	66.66666667
292	0	Freshman	0	0	73.33333333	95.23809524	72.73684211	85.8974359	54.33333333	19	50	83.33333333	50	58.33333333	83.33333333	33.33333333	83.33333333	50	100	50	50	85.71428571	28.57142857	71.42857143	37.5	100	57.14285714	66.66666667	83.33333333	33.33333333	100	20	60	60	40	14.28571429	50	60
294	0	Freshman	0	0	83.33333333	95.23809524	96.84210526	84.61538462	83.66666667	22	66.66666667	58.33333333	91.66666667	75	75	66.66666667	83.33333333	66.66666667	62.5	100	62.5	85.71428571	71.42857143	85.71428571	62.5	50	100	66.66666667	83.33333333	83.33333333	100	80	80	100	100	71.42857143	83.33333333	80
295	0	Freshman	0	1	91.66666667	100	96.47368421	100	87.16666667	18	75	58.33333333	75	83.33333333	75	66.66666667	75	75	50	87.5	87.5	71.42857143	85.71428571	57.14285714	62.5	33.33333333	85.71428571	83.33333333	66.66666667	100	60	100	60	100	100	100	66.66666667	80
297	0	Freshman	0	0	98.33333333	71.42857143	86.84210526	100	69.16666667	14	91.66666667	33.33333333	66.66666667	58.33333333	41.66666667	75	83.33333333	91.66666667	37.5	75	62.5	42.85714286	100	71.42857143	87.5	33.33333333	85.71428571	50	33.33333333	100	80	60	0	60	40	85.71428571	50	100
298	0	Sophomore	1	0	100	90.47619048	95.57894737	96.15384615	85.83333333	21	83.33333333	91.66666667	83.33333333	100	75	91.66666667	83.33333333	83.33333333	100	87.5	100	71.42857143	100	71.42857143	87.5	100	100	100	83.33333333	100	80	100	60	80	80	100	83.33333333	60
299	0			0	46.66666667	38.0952381	57.36842105	76.92307692	60	20	75	58.33333333	75		50	83.33333333	91.66666667	75	75	75		57.14285714	85.71428571	85.71428571	75	66.66666667	71.42857143		50	83.33333333	100	80	20	40	0	42.85714286	83.33333333	80
300	0	Sophomore	0	0	98.33333333	100	99.05263158	102.5641026	87.83333333	21	66.66666667	83.33333333	83.33333333	66.66666667	75	75	75	66.66666667	87.5	87.5	75	85.71428571	85.71428571	71.42857143	62.5	83.33333333	85.71428571	66.66666667	83.33333333	83.33333333	80	80	100	100	20	100	83.33333333	80	79.17	50	100	100	25	100	100	100	83.33333333	100	66.66666667
301	0	Sophomore	1	0	100	100	99.47368421	100	100	24	83.33333333	83.33333333	75	91.66666667	75	83.33333333	91.66666667	83.33333333	87.5	75	87.5	71.42857143	71.42857143	100	87.5	83.33333333	85.71428571	100	66.66666667	83.33333333	100	80	100	100	100	100	83.33333333	100	100	100	100	100	100	100	100	100	91.66666667	50	100
302	0	Freshman	0	1	85	100	96.31578947	100	90.33333333	18	66.66666667	75	83.33333333	91.66666667	66.66666667	66.66666667	91.66666667	66.66666667	75	87.5	87.5	71.42857143	71.42857143	85.71428571	75	66.66666667	85.71428571	83.33333333	83.33333333	66.66666667	100	100	100	100	100	100	66.66666667	100
303	0	Sophomore	0	1	91.66666667	78.57142857	99.89473684	100	89	23	83.33333333	91.66666667	75	58.33333333	83.33333333	75	83.33333333	83.33333333	100	87.5	50	85.71428571	85.71428571	71.42857143	75	100	85.71428571	33.33333333	83.33333333	83.33333333	80	100	60	100	80	85.71428571	83.33333333	100	83.33	100	66.66666667	100	75	66.66666667	100	100	79.16666667	50	66.66666667
304	0	Junior	1	0	88.33333333	90.47619048	98.94736842	100	91.16666667	23	91.66666667	100	100	100	91.66666667	100	91.66666667	91.66666667	100	100	100	100	100	85.71428571	87.5	100	100	100	100	100	100	100	100	100	60	100	83.33333333	80	87.5	100	100	100	50	100	100	100	79.16666667	100	100
306	0			1	90	95.23809524	96.31578947	100	61.5	16	66.66666667	58.33333333	58.33333333	41.66666667	66.66666667	58.33333333	58.33333333	66.66666667	62.5	62.5	62.5	71.42857143	57.14285714	42.85714286	62.5	66.66666667	57.14285714	66.66666667	83.33333333	66.66666667	40	80	60	80	20	71.42857143	50	60
307	0	Sophomore	1	1	96	97.61904762	96.94736842	102.5641026	89.5	17	75	58.33333333	66.66666667	66.66666667	75	83.33333333	83.33333333	75	62.5	87.5	62.5	71.42857143	85.71428571	85.71428571	87.5	66.66666667	85.71428571	66.66666667	83.33333333	83.33333333	100	80	100	100	60	85.71428571	83.33333333	80
308	0	Sophomore	0	1	100	80.95238095	65.57894737	100	96.16666667		75	91.66666667	100	83.33333333	75	91.66666667	91.66666667	75	100	100	75	100	100	85.71428571	75	100	100	66.66666667	100	100	80	100	100	100	100	100	83.33333333	80
309	0	Junior	0	1	80	100	97.68421053	98.71794872	63.16666667	11	58.33333333	33.33333333	58.33333333	58.33333333	33.33333333	58.33333333	83.33333333	58.33333333	37.5	62.5	50	42.85714286	57.14285714	71.42857143	50	33.33333333	71.42857143	66.66666667	33.33333333	66.66666667	80	20	40	60	60	57.14285714	50	60
310	0	Freshman	0	1	93.33333333	90.47619048	98.52631579	100	78.16666667	16	66.66666667	41.66666667	83.33333333	75	58.33333333	75	66.66666667	66.66666667	50	87.5	62.5	71.42857143	57.14285714	57.14285714	62.5	33.33333333	85.71428571	66.66666667	66.66666667	66.66666667	80	100	60	100	80	57.14285714	66.66666667	80
311	0	Freshman	0	1	50	88.0952381	48.10526316	96.15384615	62.66666667	10	66.66666667	41.66666667	50	58.33333333	25	75	83.33333333	66.66666667	50	50	50	28.57142857	71.42857143	71.42857143	62.5	50	57.14285714	50	33.33333333	83.33333333	60	60	40	60	40	57.14285714	50	80
313	0	Freshman	0	1	98.33333333	100	96.84210526	93.58974359	90	14	100	33.33333333	75		75	83.33333333	100	100	25	87.5		71.42857143	100	100	100	16.66666667	85.71428571		66.66666667	100	100	80	100	80	60	85.71428571	100	60
314	0	Sophomore	1	1	99.16666667	95.23809524	94.31578947	92.30769231	80.66666667	21	75	91.66666667	83.33333333	75	41.66666667	75	75	75	100	100	62.5	57.14285714	71.42857143	71.42857143	75	100	100	50	50	83.33333333	100	80	60	100	40	71.42857143	66.66666667	100	75	100	66.66666667	100	50	66.66666667	100	100	58.33333333	0	66.66666667
316	0	Freshman	1	0	100	100	100	100	97.83333333	22	91.66666667	83.33333333	91.66666667	100	100	83.33333333	91.66666667	91.66666667	100	87.5	100	100	85.71428571	85.71428571	87.5	100	100	100	100	83.33333333	100	100	100	100	100	100	100	100	100	100	100	100	100	100	100	100	87.5	100	100
317	0	Freshman	0	0	100	95.23809524	97.15789474	100	71.33333333	22	58.33333333	58.33333333	75	91.66666667	66.66666667	66.66666667	91.66666667	58.33333333	62.5	75	100	57.14285714	71.42857143	85.71428571	50	50	85.71428571	100	50	66.66666667	100	80	60	100	80	28.57142857	66.66666667	100
318	0			1	86.66666667	85.71428571	44.10526316	100	43.5	12	50	50	58.33333333	41.66666667	41.66666667	75	75	50	50	50	50	28.57142857	71.42857143	71.42857143	37.5	33.33333333	57.14285714	50	16.66666667	66.66666667	80	20	20	20	0	28.57142857	50	80
319	0	Sophomore	0	1	98.33333333	100	99.26315789	100	99.5	23	83.33333333	100	91.66666667	91.66666667	83.33333333	83.33333333	83.33333333	83.33333333	100	100	87.5	85.71428571	100	71.42857143	87.5	100	100	83.33333333	83.33333333	100	80	80	100	100	100	100	83.33333333	100	100	100	100	100	100	100	100	100	91.66666667	100	100
320	0	Freshman	1	0	80	95.23809524	54.94736842	97.43589744	82	21	41.66666667	91.66666667	83.33333333	100	75	75	91.66666667	41.66666667	100	87.5	100	71.42857143	85.71428571	85.71428571	25	100	85.71428571	100	83.33333333	100	100	60	40	100	100	85.71428571	83.33333333	80
322	0			1	98.33333333	100	95.31578947	97.43589744	91.16666667	20	91.66666667	66.66666667	83.33333333	66.66666667	83.33333333	75	75	91.66666667	87.5	87.5	62.5	85.71428571	85.71428571	57.14285714	87.5	83.33333333	85.71428571	66.66666667	83.33333333	100	60	100	100	100	80	100	83.33333333	80
324	0	Sophomore	1	0	88.33333333	90.47619048	91.89473684	100	69	15	66.66666667	66.66666667	66.66666667	58.33333333	50	50	75	66.66666667	62.5	75	75	57.14285714	42.85714286	57.14285714	50	50	85.71428571	83.33333333	50	50	60	60	20	80	20	71.42857143	50	80
325	0	Sophomore	1	0	100	100	99.68421053	96.15384615	94.33333333	23	75	91.66666667	100	100	91.66666667	66.66666667	91.66666667	75	100	100	100	100	71.42857143	85.71428571	75	100	100	100	100	66.66666667	100	100	100	100	100	85.71428571	83.33333333	100	100	100	100	100	100	100	100	100	91.66666667	100	100
326	0	Sophomore	0	1	98.33333333	100	97.21052632	92.30769231	84.5	14	58.33333333	91.66666667	58.33333333	75	66.66666667	58.33333333	83.33333333	58.33333333	100	62.5	75	71.42857143	57.14285714	85.71428571	50	100	71.42857143	83.33333333	66.66666667	66.66666667	80	100	40	100	60	85.71428571	100	80	70.83	100	66.66666667	100	50	66.66666667	100	50	45.83333333	100	0
327	0	Freshman	0	1	96	85.71428571	89	93.58974359	90.66666667	17	91.66666667	75	75	83.33333333	83.33333333		91.66666667	91.66666667	75	87.5	75	100		85.71428571	87.5	66.66666667	85.71428571	83.33333333	100		100	80	100	80	80	85.71428571	83.33333333	100
328	0	Freshman	1	0	100	90.47619048	99.63157895	102.5641026	95.66666667	21	66.66666667	91.66666667	83.33333333	83.33333333	75	75	100	66.66666667	100	87.5	75	71.42857143	71.42857143	100	62.5	100	85.71428571	66.66666667	83.33333333	83.33333333	100	100	100	100	80	100	83.33333333	100
331	0	Freshman	0	0	85	100	96.26315789	100	84.66666667	19	91.66666667	91.66666667	83.33333333	91.66666667	66.66666667	91.66666667	100	91.66666667	100	87.5	100	57.14285714	100	100	87.5	100	100	100	66.66666667	100	100	100	100	100	80	71.42857143	83.33333333	40
332	0	Junior	0	1	100	100	99.89473684	100	96.66666667	20	83.33333333	83.33333333	75	100	83.33333333	75	83.33333333	83.33333333	75	87.5	100	100	85.71428571	85.71428571	75	66.66666667	100	100	100	83.33333333	100	100	100	100	100	100	66.66666667	80	95.83	100	100	100	100	100	100	50	75	50	66.66666667
333	0	Senior	0	0	100	47.61904762	20.94736842	100	92.5	22	91.66666667	83.33333333	91.66666667	100	91.66666667	91.66666667	100	91.66666667	100	100	100	85.71428571	100	100	87.5	100	100	100	83.33333333	100	100	100	100	100	80	71.42857143	100	100
334	0	Freshman	1	0	95	95.23809524	99.47368421	102.5641026	96.33333333	21	75	91.66666667	91.66666667	100	83.33333333	91.66666667	91.66666667	75	100	87.5	100	71.42857143	85.71428571	85.71428571	87.5	100	85.71428571	100	83.33333333	100	100	100	80	100	100	100	83.33333333	100
335	0	Freshman	0	1	100	76.19047619	76.73684211	87.17948718	63.33333333	16	50	50	41.66666667	25	41.66666667	33.33333333	66.66666667	50	50	37.5	25	57.14285714	42.85714286	71.42857143	37.5	50	42.85714286	33.33333333	50	50	80	40	60	80	0	28.57142857	83.33333333	80
336	0			0	80.83333333	90.47619048	78.84210526	94.87179487	67.5	16	66.66666667	91.66666667	83.33333333	41.66666667	50	83.33333333	83.33333333	66.66666667	100	87.5	50	57.14285714	85.71428571	85.71428571	62.5	100	85.71428571	50	66.66666667	83.33333333	100	60	40	100	60	42.85714286	33.33333333	80
337	0	Freshman	1	0	100	95.23809524	99.47368421	100	83.5	24	75	83.33333333	50	75	91.66666667	75	75	75	87.5	62.5	75	85.71428571	85.71428571	71.42857143	75	83.33333333	71.42857143	66.66666667	83.33333333	83.33333333	80	80	60	80	60	85.71428571	83.33333333	100
338	0	Freshman	0	0	95	90.47619048	97.26315789	100	68.5	20	66.66666667	66.66666667	100	100	50	83.33333333	75	66.66666667	75	100	100	57.14285714	85.71428571	71.42857143	75	66.66666667	100	100	66.66666667	83.33333333	80	80	80	60	40	14.28571429	50	100
339	0	Sophomore	0	0	100	95.23809524	97.15789474	98.71794872	93.16666667	19		58.33333333	83.33333333	91.66666667	83.33333333	66.66666667	91.66666667		62.5	87.5	87.5	85.71428571	71.42857143	85.71428571		66.66666667	100	83.33333333	83.33333333	83.33333333	80	80	100	100	100	100	83.33333333	100
340	0	Sophomore	0	1	100	100	100	100	88.33333333	18	75	83.33333333	83.33333333	100	75	83.33333333	91.66666667	75	87.5	75	100	85.71428571	100	85.71428571	75	100	85.71428571	100	100	100	100	80	80	100	80	100	83.33333333	60
341	0	Freshman	1	0	96.66666667	92.85714286	97.15789474	98.71794872	64	19	58.33333333	33.33333333	75	75	33.33333333	75	66.66666667	58.33333333	50	75	87.5	28.57142857	85.71428571	42.85714286	75	50	71.42857143	83.33333333	33.33333333	83.33333333	60	80	20	60	40	28.57142857	50	100
342	0	Sophomore	0	0	90.83333333	90.47619048	86.84210526	94.87179487	80.16666667	22	83.33333333	91.66666667	66.66666667	66.66666667	83.33333333	83.33333333	75	83.33333333	100	62.5	75	100	85.71428571	71.42857143	87.5	100	71.42857143	66.66666667	100	100	80	80	80	80	60	71.42857143	100	80
343	0			0	66.66666667	76.19047619	68.15789474	48.71794872	56.5	18	50	66.66666667	66.66666667	83.33333333	75	50	91.66666667	50	75	75	87.5	71.42857143	57.14285714	85.71428571	37.5	66.66666667	71.42857143	83.33333333	66.66666667	66.66666667	100	0	40	20	60	28.57142857	50	100
345	0	Sophomore	0	1	68	100	99.57894737	100	60.66666667	18	75	75	58.33333333	50	41.66666667	58.33333333	75	75	75	50	62.5	57.14285714	57.14285714	57.14285714	62.5	66.66666667	57.14285714	66.66666667	50	66.66666667	60	60	40	40	0	57.14285714	66.66666667	60
346	0			0	86.66666667	97.61904762	93.15789474	100	73	11	66.66666667	91.66666667	83.33333333	66.66666667	66.66666667	58.33333333	66.66666667	66.66666667	100	100	62.5	71.42857143	57.14285714	57.14285714	62.5	100	100	50	83.33333333	50	80	80	80	80	0	85.71428571	50	100
347	0	Sophomore	0	1	100	100	98.52631579	100	76.16666667	11	100	50	66.66666667	75	58.33333333	66.66666667	83.33333333	100	37.5	62.5	87.5	57.14285714	71.42857143	71.42857143	100	50	57.14285714	83.33333333	50	83.33333333	80	80	40	100	40	100	50	80
348	0	Freshman	0	0	100	95.23809524	88.21052632	102.5641026	82.5	21	50	58.33333333	75	75	50	66.66666667	83.33333333	50	75	75	62.5	71.42857143	57.14285714	71.42857143	50	83.33333333	71.42857143	66.66666667	66.66666667	50	100	60	60	80	60	100	83.33333333	100
349	0	Freshman	1	0	40	90.47619048	56.89473684	94.87179487	59.66666667	22	58.33333333	50	58.33333333	66.66666667	50	66.66666667	66.66666667	58.33333333	62.5	62.5	87.5	57.14285714	71.42857143	57.14285714	50	50	57.14285714	83.33333333	50	66.66666667	60	20	40	60	20	71.42857143	33.33333333	40	45.83	50	33.33333333	66.66666667	25	66.66666667	50	0	37.5	50	33.33333333
350	0	Freshman	0	0	100	100	99.05263158	102.5641026	84.66666667	11	66.66666667	58.33333333	91.66666667		58.33333333	66.66666667	66.66666667	66.66666667	62.5	100		71.42857143	71.42857143	71.42857143	62.5	50	100		66.66666667	83.33333333	80	80	60	100	100	85.71428571	66.66666667	100
351	0			0	85	100	88.84210526	89.74358974	51.83333333	15	58.33333333	50	75	41.66666667	50	50	58.33333333	58.33333333	62.5	75	62.5	57.14285714	57.14285714	42.85714286	37.5	50	85.71428571	66.66666667	50	66.66666667	60	60	20	40	0	14.28571429	33.33333333	60
352	0	Sophomore	1	0	88.33333333	95.23809524	65.47368421	100	90.16666667	19	100	75	83.33333333	91.66666667	66.66666667	66.66666667	83.33333333	100	87.5	87.5	87.5	71.42857143	71.42857143	85.71428571	100	83.33333333	100	83.33333333	83.33333333	83.33333333	100	100	80	100	60	100	83.33333333	80
353	0	Freshman	0	0	86	90.47619048	96.68421053	71.79487179	67.5	12	75	83.33333333	75	91.66666667	58.33333333	50	75	75	100	62.5	87.5	57.14285714	57.14285714	85.71428571	75	100	71.42857143	83.33333333	50	66.66666667	100	100	0	80	80	14.28571429	66.66666667	80
354	0	Freshman	0	0	77	95.23809524	94.21052632	100	87.33333333	18	91.66666667	83.33333333	91.66666667	83.33333333	83.33333333	83.33333333	66.66666667	91.66666667	100	100	100	85.71428571	85.71428571	57.14285714	100	100	100	100	83.33333333	83.33333333	80	100	80	100	100	85.71428571	83.33333333	100	91.67	100	100	100	100	100	100	100	58.33333333	100	66.66666667
355	0	Sophomore	0	1	94	100	95.89473684	98.71794872	59.5	12	100	66.66666667	58.33333333	50	58.33333333	75	91.66666667	100	75	75	75	57.14285714	85.71428571	100	100	83.33333333	71.42857143	66.66666667	50	100	100	40	40	60	20	57.14285714	50	40
356	0	Sophomore	0	1	100	100	94.21052632	102.5641026	79.66666667	19	91.66666667	91.66666667	75	66.66666667	50	75	83.33333333	91.66666667	100	87.5	75	71.42857143	85.71428571	71.42857143	87.5	100	85.71428571	83.33333333	83.33333333	83.33333333	80	80	80	100	100	57.14285714	83.33333333	80
357	0	Freshman	0	1	98.33333333	100	99.36842105	100	92.5	21	83.33333333	75	91.66666667	83.33333333	75	83.33333333	83.33333333	83.33333333	75	87.5	87.5	100	100	71.42857143	75	66.66666667	100	83.33333333	100	100	80	100	100	100	80	85.71428571	100	100
358	0	Freshman	1	1	94.16666667	90.47619048	99.89473684	100	81.16666667	20	66.66666667	83.33333333	91.66666667	83.33333333	75	91.66666667	83.33333333	66.66666667	100	87.5	75	71.42857143	100	71.42857143	62.5	100	100	66.66666667	83.33333333	100	80	80	80	80	100	71.42857143	33.33333333	100	79.16666667	100	100	100	100	66.66666667	0	100	75	100	66.66666667
359	0	Junior	1	0	98.33333333	100	97.36842105	100	88.66666667	23	100	83.33333333	100	100	91.66666667	83.33333333	83.33333333	100	87.5	100	100	100	85.71428571	85.71428571	100	83.33333333	100	100	100	100	100	100	80	80	80	100	83.33333333	80
360	0	Sophomore	0	0	91.66666667	85.71428571	84.31578947	94.87179487	66.5	14	41.66666667	66.66666667	83.33333333	58.33333333	33.33333333		58.33333333	41.66666667	50	87.5	50	42.85714286		42.85714286	25	33.33333333	100	50	50		60	60	60	80	80	42.85714286	66.66666667	100
361	0	Freshman	0	0	80.83333333	61.9047619	80.21052632	96.15384615	57.33333333	19	75	25	58.33333333	50	41.66666667	83.33333333	83.33333333	75	25	75	62.5	28.57142857	100	71.42857143	75	33.33333333	71.42857143	66.66666667	16.66666667	100	80	80	60	40	20	42.85714286	16.66666667	60	45.83333333	100	66.66666667	33.33333333	25	33.33333333	0	50	20.83333333	50	0
362	0	Freshman	1	1	88	90.47619048	93.05263158	97.43589744	58.66666667	13	66.66666667	50	58.33333333	50	41.66666667	66.66666667	91.66666667	66.66666667	62.5	62.5	50	42.85714286	71.42857143	85.71428571	62.5	50	71.42857143	50	33.33333333	83.33333333	100	40	60	60	0	71.42857143	16.66666667	80	45.83	50	66.66666667	66.66666667	0	66.66666667	0	100	50	50	66.66666667
363	0	Freshman	0	0	68.33333333	95.23809524	90.63157895	100	59.66666667	20	33.33333333	41.66666667	66.66666667	58.33333333	41.66666667	41.66666667	58.33333333	33.33333333	50	75	62.5	57.14285714	28.57142857	71.42857143	25	33.33333333	85.71428571	66.66666667	50	33.33333333	60	40	60	60	60	28.57142857	16.66666667	80
364	0	Freshman	1	1	100	100	99.68421053	100	74	16	91.66666667	66.66666667	66.66666667	41.66666667	66.66666667	66.66666667	91.66666667	91.66666667	75	75	37.5	71.42857143	71.42857143	85.71428571	87.5	66.66666667	71.42857143	50	66.66666667	66.66666667	100	80	40	60	40	85.71428571	50	100
365	0	Freshman	1	0	90	95.23809524	76.31578947	100	87.83333333	22	75	83.33333333	83.33333333	100	83.33333333	91.66666667	100	75	100	87.5	100	71.42857143	100	100	75	100	85.71428571	100	83.33333333	100	100	80	80	80	40	85.71428571	100	100
366	0	Sophomore	0	1	96	78.57142857	99.26315789	96.15384615	84	19	91.66666667	58.33333333	75	66.66666667	66.66666667	91.66666667	66.66666667	91.66666667	75	87.5	75	57.14285714	100	71.42857143	87.5	66.66666667	100	66.66666667	66.66666667	100	80	100	60	100	60	100	50	100
367	0	Sophomore	0	1	86.66666667	95.23809524	99.36842105	100	77	17	58.33333333	58.33333333	83.33333333	66.66666667	33.33333333	66.66666667	83.33333333	58.33333333	62.5	87.5	75	42.85714286	42.85714286	71.42857143	50	66.66666667	85.71428571	83.33333333	50	50	80	100	60	80	80	42.85714286	50	80
368	0	Sophomore	0	1	95	100	98.84210526	100	56.5	20	41.66666667	58.33333333		25	50	50	66.66666667	41.66666667	75		37.5	71.42857143	57.14285714	71.42857143	37.5	66.66666667		33.33333333	83.33333333	66.66666667	80	60	20	20	20	28.57142857	50	100
369	0	Senior	1	0	68	71.42857143	66.73684211	74.35897436	60.33333333	17		66.66666667	75	66.66666667	66.66666667	50	75		87.5	87.5	75	71.42857143	42.85714286	71.42857143		83.33333333	85.71428571	66.66666667	66.66666667	33.33333333	80	60	40	60	40	57.14285714	16.66666667	40
370	0	Freshman	0	1	100	100	99.36842105	100	84.66666667	16	66.66666667	66.66666667	91.66666667	83.33333333	75	75	66.66666667	66.66666667	75	87.5	75	85.71428571	85.71428571	57.14285714	62.5	83.33333333	100	83.33333333	83.33333333	100	60	100	60	100	80	85.71428571	50	100
371	0	Sophomore	1	0	41.66666667	66.66666667	65.68421053	78.20512821	76.33333333	24	75	91.66666667	66.66666667	75	58.33333333	66.66666667	58.33333333	75	100	75	75	57.14285714	71.42857143	42.85714286	75	100	71.42857143	66.66666667	50	83.33333333	60	100	40	100	40	85.71428571	66.66666667	80	66.66666667	100	66.66666667	100	50	100	0	100	45.83333333	100	33.33333333
372	0	Freshman	0	1	100	100	82.94736842	100	85.16666667	19	75	66.66666667	66.66666667	100	33.33333333	75	91.66666667	75	75	62.5	100	28.57142857	71.42857143	85.71428571	75	83.33333333	71.42857143	100	16.66666667	83.33333333	100	100	100	60	80	57.14285714	83.33333333	80
373	0			0	98	66.66666667	57.78947368	102.5641026	84.16666667	24	83.33333333	83.33333333	75	83.33333333	58.33333333	91.66666667	91.66666667	83.33333333	87.5	87.5	75	57.14285714	100	85.71428571	87.5	83.33333333	85.71428571	66.66666667	50	100	100	100	80	80	60	85.71428571	66.66666667	100	83.33	100	100	100	50	100	50	100	62.5	100	66.66666667
374	0	Sophomore	1	0	97.5	100	94.63157895	91.02564103	86.66666667	23	91.66666667	83.33333333	75	100	58.33333333	58.33333333	91.66666667	91.66666667	100	62.5	100	85.71428571	42.85714286	85.71428571	87.5	100	71.42857143	100	83.33333333	33.33333333	100	40	80	100	100	100	66.66666667	100
376	0	Freshman	0	0	100	100	92.10526316	100	88		75	91.66666667	75	100	91.66666667	100	91.66666667	75	100	75	100	100	100	85.71428571	87.5	100	85.71428571	100	100	100	100	100	100	80	60	85.71428571	83.33333333	80	83.33333333	100	100	100	50	66.66666667	100	100	75	50	66.66666667
377	0	Senior	1	0	95	95.23809524	92.10526316	89.74358974	100	22	91.66666667		75	100	83.33333333	66.66666667	75	91.66666667		100	100	85.71428571	57.14285714	57.14285714	87.5		100	100	83.33333333	50	60	100	100	100	100	100	100	100
378	0	Sophomore	0	0	96.66666667	100	97.36842105	100	96.08333333	21	100	83.33333333	100	100	75	91.66666667	91.66666667	100	87.5	100	100	85.71428571	100	85.71428571	100	83.33333333	100	100	83.33333333	100	100	80	100	100	100	100	66.66666667	100
379	0			0	100	95.23809524	92.10526316	102.5641026	97.33333333	23	100	91.66666667	75	100	75	91.66666667	100	100	87.5	75	100	71.42857143	100	100	100	83.33333333	71.42857143	100	66.66666667	100	100	100	100	100	100	85.71428571	83.33333333	100	95.83333333	100	100	100	100	66.66666667	100	100	87.5	50	100
380	0	Senior	1	0	100	95.23809524	99.68421053	97.43589744	95.16666667	21	91.66666667	91.66666667	91.66666667	100	58.33333333	91.66666667	91.66666667	91.66666667	87.5	100	100	57.14285714	100	85.71428571	87.5	83.33333333	100	100	50	100	100	100	80	80	80	100	83.33333333	100
381	0	Sophomore	0	0	99.16666667	100	62.84210526	98.71794872	94.5	21	91.66666667	83.33333333	100	100	91.66666667	83.33333333	100	91.66666667	87.5	100	100	85.71428571	100	100	87.5	83.33333333	100	100	83.33333333	100	100	100	80	80	60	100	100	100
382	0	Freshman	1	1	95	100	99.36842105	102.5641026	73.16666667	17	83.33333333	91.66666667	75	50	58.33333333	66.66666667	75	83.33333333	100	87.5	50	71.42857143	71.42857143	57.14285714	87.5	100	85.71428571	50	83.33333333	83.33333333	60	80	80	100	60	85.71428571	50	80
383	0	Freshman	1	1	91.66666667	92.85714286	83.94736842	93.58974359	89.25	24	66.66666667	66.66666667	83.33333333	75	66.66666667	75	75	66.66666667	75	87.5	75	57.14285714	71.42857143	57.14285714	75	83.33333333	100	100	66.66666667	83.33333333	80	80	80	100	80	85.71428571	83.33333333	100
384	0	Freshman	0	1	100	100	99.05263158	102.5641026	88.5	17	75	91.66666667	66.66666667	75	75	91.66666667	75	75	100	75	75	85.71428571	85.71428571	57.14285714	75	100	85.71428571	83.33333333	83.33333333	100	60	100	60	100	80	85.71428571	83.33333333	80
[truncated: 32 more columns]
